# Supplementary material for: The relationship between college students’ psychological resilience and autonomous fitness behavior: a moderated mediation model
Source: Front Psychol. 2025 Jun 4;16:1513031. doi: 10.3389/fpsyg.2025.1513031 (PMC12174432; doi:10.3389/fpsyg.2025.1513031)
Supplement: Supplementary file 1 [file Table_1.XLSX]

## Sheet: 数据
性别	年龄	健身活动中，我健美的体格富有吸引力	自主支持感—5.我身边有安全便利的健身器材	9.我周围经常有一些全民健身或阳光体育的宣	10.我经常在现场或通过电视节目观看体育比	15.健身活动中，我有自主选择的活动项目或	18.我们学校经常组织健身活动	19.每天锻炼1小时，我们学校、班级制定了相	30.我经常关注报纸杂志网络电视等媒体上的	31.健身活动中我有很多自由选择的机会和权	33.我有一群共同爱好健身活动的朋友	40.我经常和他人谈论评价某些重大体育赛事	自我调节—7.健身活动受到阻碍时，我主动获	8.我的健身目标主次分明，当健身活动不能如	12.不管别人（同学、同伴、朋友）是否健身	13.健身活动受到阻碍时，我主动思考是否还	16.我通常根据自身条件有目的地选择健身项	17.我会根据健身活动进展情况，适当调整目	22.我主动体悟健身活动的效益	24.健身活动中，我全力以赴，很努力	26.我充分利用体育课学习健身知识、技能	28.健身活动中我注意力集中，非常认真	29.参加健身活动时，我经常自备健身器材	35.我经常反思我的健身目标	38.我长期坚持自己的健身计划，无需他人督	41.我主动参加体育俱乐部、体育社团或健身	42.我经常去一些收费的健身场所健身	44.我主动邀请他人一起参加健身活动	47.我有一套适合自己的健身方式	领悟社会支持—1.当我遇到问题时有些人（	2.我能够与有些人（老师、同学、亲戚）共	3我的家庭能够切实具体的给我帮助	4.在需要时我能够从家庭获得情感上的帮助	5.当我有困难时有些人（老师、同学、亲戚	6.我的朋友们能真正的帮助我	7.在发生困难时我可以依赖我的朋友们	8.我能与自己的家庭谈论我的难题	9.我的朋友们能与我分享快乐与忧伤	10.在我的生活中有些人关心着我的情感	11.我的家庭你能心甘情愿协助我做出各种决	12.我能与朋友们讨论自己的难题	锻炼行为自我效能—我能够通过锻炼增强体	我能够通过锻炼缓解压力、放松心情	有时候我有些懒散，但仍能坚持锻炼	只能独自锻炼时，我仍能坚持锻炼	我不会因心情影响我的锻炼计划	即使我不喜欢运动，仍会坚持锻炼	即使没有体育器材，我依然会坚持锻炼	我能够坚持每周至少3天，每天至少30分钟的
1	19	3	3	3	3	3	3	3	3	3	3	3	3	3	3	3	3	3	3	3	3	3	3	3	3	3	3	3	3	4	4	4	4	4	4	4	4	4	4	4	4	3	3	3	3	3	3	3	3
1	19	5	4	4	4	4	4	4	4	4	4	4	4	4	4	4	4	4	4	4	4	4	4	4	4	4	3	4	4	6	6	6	6	6	6	6	6	6	6	6	6	3	3	3	3	3	3	3	3
1	18	4	4	4	4	4	4	4	4	4	4	4	4	4	4	4	4	4	4	4	4	4	4	4	4	4	4	4	4	7	7	7	7	7	7	7	7	7	7	7	7	4	4	4	4	4	4	4	4
1	19	3	4	3	4	3	4	4	4	4	4	4	4	4	4	4	4	4	4	4	4	4	4	4	4	4	4	4	4	6	6	6	6	6	6	6	6	6	6	6	6	4	4	4	4	4	4	4	4
1	18	5	5	5	5	5	5	5	5	5	5	5	5	5	5	5	5	5	5	5	5	5	5	5	5	5	5	5	5	7	7	7	7	7	7	7	7	7	7	7	7	4	4	4	4	4	4	4	4
1	19	4	5	5	5	5	5	5	5	5	5	5	5	5	5	5	5	5	5	5	5	5	5	5	3	5	3	5	5	7	7	7	7	7	7	7	7	7	7	7	7	4	4	4	4	4	4	4	4
1	20	4	4	4	4	4	4	5	4	4	2	2	4	4	4	3	3	3	4	3	3	4	4	4	4	2	4	4	4	6	5	5	5	5	5	5	5	5	6	6	6	3	3	3	3	3	4	3	3
1	19	2	4	4	3	3	4	3	2	3	3	2	3	3	3	3	3	3	3	3	3	3	3	3	3	3	3	3	3	4	4	4	4	4	4	4	4	4	4	4	4	3	3	3	3	3	3	3	3
1	19	4	4	4	4	4	4	4	4	4	4	4	4	4	4	4	4	4	4	4	4	4	4	4	4	4	4	4	4	4	4	4	4	4	4	4	4	4	4	4	4	3	3	3	3	3	3	3	3
1	20	5	5	5	5	5	5	5	5	5	5	5	5	5	5	5	5	5	5	5	5	5	5	5	5	5	5	5	5	7	7	7	7	7	7	7	7	7	7	7	7	4	4	4	4	4	4	4	4
1	18	2	4	4	3	4	5	4	4	4	2	3	5	4	5	5	4	4	4	4	5	5	2	4	4	4	1	4	4	6	6	6	7	4	6	6	7	6	7	7	6	3	3	3	3	1	3	3	3
1	18	3	4	3	5	4	4	3	5	4	3	4	4	4	4	4	4	4	3	4	3	4	3	4	4	3	2	4	4	4	6	6	7	6	5	5	6	6	6	6	5	3	3	3	3	3	3	3	3
1	19	4	4	4	2	4	2	2	2	4	2	2	4	4	2	4	4	4	4	4	4	4	2	3	2	2	2	4	2	7	7	7	7	7	7	7	7	7	7	6	7	3	2	3	3	2	2	3	2
1	19	4	4	4	4	4	4	3	3	3	4	2	4	3	2	2	2	2	2	4	5	5	3	2	2	2	2	4	2	6	6	6	6	6	6	6	6	6	6	6	6	3	3	1	1	3	2	2	2
1	19	2	2	2	2	4	3	2	1	4	2	1	4	4	2	2	4	4	4	4	4	4	2	2	2	2	2	2	3	7	7	7	7	7	6	6	5	6	5	6	5	4	4	3	4	3	2	1	2
1	19	2	4	4	4	3	3	3	3	3	3	3	4	4	4	3	4	3	4	3	3	3	3	3	3	4	3	3	4	6	6	6	6	5	5	5	5	5	5	5	5	3	3	3	3	2	3	3	2
1	18	2	4	4	2	4	4	2	4	4	2	2	4	4	4	4	4	4	4	4	4	4	4	2	2	2	2	2	4	6	6	7	7	6	6	7	7	7	7	7	7	3	3	3	3	2	3	3	2
1	19	2	4	4	4	4	4	2	2	4	2	4	2	2	2	2	5	5	5	5	5	4	2	2	1	1	1	4	3	4	4	3	6	6	5	4	5	6	7	6	5	3	3	2	1	1	2	2	1
1	21	3	5	5	5	5	5	5	5	5	5	5	5	5	5	5	5	5	5	5	5	5	5	5	5	5	5	5	5	7	7	7	7	7	7	7	7	7	7	7	7	4	4	4	4	4	4	4	4
1	20	3	2	2	2	3	4	3	2	4	2	2	3	4	2	4	4	4	4	4	3	4	2	2	2	1	1	3	2	5	6	6	5	5	5	4	4	5	5	5	5	3	3	3	3	2	2	3	2
2	18	3	4	4	4	4	4	4	4	4	4	4	4	4	4	4	4	4	5	4	4	4	4	4	3	4	3	4	4	6	6	6	6	6	6	6	6	7	7	7	7	4	4	4	4	3	3	4	3
1	18	1	1	1	1	4	4	1	1	4	2	2	4	4	2	4	4	5	5	4	4	4	2	4	2	4	2	2	3	3	6	6	6	6	6	5	5	6	6	6	6	3	3	3	2	3	3	3	2
1	19	2	4	3	2	4	4	3	2	3	2	2	3	4	2	3	4	3	3	3	4	3	2	3	2	2	2	2	2	6	4	5	5	5	5	5	4	5	5	4	5	3	3	3	3	2	3	2	2
1	10	2	4	4	2	3	4	3	2	3	2	2	2	2	3	3	4	3	3	3	3	3	4	4	1	1	1	2	2	6	6	6	6	6	7	7	5	6	7	6	5	3	3	2	3	2	3	3	1
1	19	2	4	4	2	4	4	2	2	4	2	2	4	2	2	4	2	2	2	2	2	4	2	4	2	4	2	2	4	2	5	2	2	6	6	6	2	7	7	2	7	3	3	2	2	2	2	3	2
1	19	5	5	5	5	5	5	5	5	5	5	5	5	5	5	5	5	5	5	5	5	5	5	5	5	5	5	5	5	7	7	7	7	7	7	7	7	7	7	7	7	4	4	4	4	4	4	4	4
1	18	2	4	4	3	4	4	3	2	5	5	1	3	4	4	4	5	5	4	4	3	4	3	3	2	3	1	4	5	6	4	7	7	4	6	6	6	6	6	6	6	3	3	3	2	2	3	3	2
1	20	4	4	4	4	4	4	4	4	4	4	4	4	4	4	4	4	4	4	4	4	4	4	4	4	4	4	4	4	6	6	6	6	6	6	6	6	6	6	6	6	3	3	3	3	3	3	3	3
1	21	4	4	3	3	4	3	3	3	4	3	3	4	4	3	4	4	4	4	4	2	4	4	3	3	2	1	3	3	5	5	6	7	6	7	7	7	7	7	7	7	3	3	3	3	2	2	3	2
1	20	4	3	4	4	4	4	4	4	4	4	4	3	4	4	4	4	4	4	4	3	4	4	4	4	4	4	4	4	4	5	5	4	5	5	5	4	5	4	4	4	3	3	3	3	3	3	3	3
1	20	4	4	4	4	4	4	4	4	4	4	4	4	4	4	4	4	4	4	4	4	4	4	4	4	4	4	4	4	5	5	5	5	5	5	5	5	5	4	4	4	3	3	3	3	3	3	3	3
1	22	5	5	4	5	4	4	4	5	5	4	4	4	5	4	5	4	4	5	4	5	5	4	5	5	4	5	4	4	6	7	7	7	6	6	7	7	7	6	7	7	4	3	4	4	4	3	4	4
1	20	5	5	4	5	5	3	2	5	5	5	5	5	5	4	5	5	5	4	5	5	4	5	5	5	5	4	5	5	7	6	6	7	7	7	5	7	7	7	7	7	4	4	4	4	4	4	4	4
1	21	4	4	4	3	5	4	3	3	4	4	2	4	4	3	4	4	3	2	4	5	5	4	5	4	3	4	4	2	7	7	6	7	5	5	3	5	7	7	7	7	3	3	3	2	2	3	3	1
1	20	3	5	5	3	5	5	3	4	5	3	3	4	3	3	4	4	4	4	4	4	4	2	3	2	2	2	2	4	7	7	7	7	7	7	7	7	7	7	7	7	3	3	2	3	2	2	2	2
1	21	4	4	4	4	4	4	4	4	4	4	4	4	4	4	4	4	4	4	4	4	4	4	4	4	4	4	4	4	6	6	6	6	6	6	6	6	6	6	6	6	3	3	3	3	3	3	3	3
1	19	3	4	4	4	4	3	4	4	3	4	3	4	3	4	3	4	3	4	3	4	4	3	3	4	3	4	3	4	4	5	4	5	5	4	5	4	5	4	5	4	3	3	3	3	3	3	3	2
1	18	4	4	4	2	4	3	2	2	3	4	1	3	4	4	3	3	3	3	3	3	3	3	3	3	3	3	3	3	4	4	5	4	4	5	4	4	4	5	5	5	3	3	3	4	2	2	2	3
1	20	4	4	4	4	4	4	4	4	4	4	4	4	3	4	4	4	4	4	4	4	4	3	4	4	3	3	4	2	5	5	5	5	5	6	5	5	6	6	5	6	3	3	2	2	2	2	2	2
1	21	3	4	4	5	5	4	4	5	4	2	5	4	4	2	4	4	5	5	4	2	4	2	4	4	4	1	4	4	5	6	3	6	5	5	3	5	7	7	3	7	3	4	3	3	2	3	3	1
1	19	4	4	4	4	4	4	4	4	4	4	4	4	4	4	4	4	4	4	4	4	4	4	4	4	4	4	4	4	6	6	6	6	6	6	6	6	6	6	6	6	4	4	4	4	4	3	4	3
1	20	3	4	4	4	4	4	4	4	4	4	4	4	4	4	4	4	4	4	4	4	4	4	4	4	4	4	4	4	6	6	6	6	6	6	6	6	6	6	6	6	3	3	3	3	3	3	3	3
1	20	4	5	3	2	4	4	3	2	3	4	2	4	4	5	4	4	4	4	4	5	4	5	3	4	5	5	5	4	6	4	7	6	5	6	6	6	6	6	6	5	3	4	4	4	3	2	3	4
1	20	2	4	4	2	4	4	3	2	4	4	2	3	3	3	3	4	4	4	4	4	4	4	2	3	3	3	3	4	6	6	6	6	6	6	6	4	7	7	4	7	4	4	4	4	4	4	4	4
1	21	3	2	4	4	5	4	3	3	4	4	3	4	4	4	4	4	4	4	4	4	4	3	4	4	3	3	4	3	4	6	6	7	6	6	5	6	7	7	7	7	4	4	3	3	3	3	3	3
1	20	4	2	4	1	4	2	2	2	4	4	1	4	4	4	4	4	4	4	4	4	4	4	4	2	4	3	4	4	5	6	7	6	6	6	6	6	6	6	6	6	3	3	4	4	2	3	3	2
1	20	4	4	5	4	5	5	3	4	5	3	5	4	5	5	3	5	5	5	4	4	5	3	3	4	2	2	4	3	7	7	7	7	7	4	5	6	7	6	5	6	3	3	4	3	3	4	2	3
1	21	3	4	4	4	4	4	4	4	4	4	2	4	4	4	4	4	4	4	4	4	4	4	4	4	2	2	4	4	6	6	6	6	6	6	6	6	6	6	6	6	3	3	3	3	3	3	3	3
1	20	2	4	4	2	4	4	3	3	4	2	3	2	1	1	1	4	4	4	4	3	4	2	2	2	2	2	2	3	6	7	7	7	7	7	7	7	7	7	7	7	2	2	1	1	1	1	3	1
1	20	1	4	4	2	4	4	2	2	4	2	4	3	3	2	2	5	5	4	3	4	4	2	3	2	1	1	4	3	5	5	5	5	5	5	6	6	7	7	5	7	3	3	3	3	1	2	3	1
1	20	1	4	4	2	3	4	2	1	3	1	1	3	2	2	2	4	4	2	4	4	4	2	3	2	2	2	2	2	5	6	6	6	5	6	5	3	5	5	3	4	3	3	2	1	2	2	2	2
1	20	2	2	4	2	4	3	2	3	4	2	2	2	4	3	3	4	4	3	3	3	4	2	3	3	2	2	2	3	4	5	3	5	5	5	5	4	5	5	3	5	2	3	2	3	2	2	2	2
1	19	4	4	4	3	4	3	2	2	4	2	2	4	4	4	4	4	4	4	4	4	4	2	4	3	2	2	4	2	6	6	6	6	6	6	6	6	6	6	6	6	3	3	3	3	3	3	3	3
1	20	2	4	4	2	4	4	1	2	4	1	1	2	4	2	3	3	4	2	4	2	2	4	4	2	2	2	2	3	5	6	6	6	6	6	6	2	7	7	7	7	3	3	3	3	2	2	2	3
1	19	2	3	3	2	3	3	2	2	4	2	2	2	3	3	3	4	4	4	3	3	2	2	3	3	2	2	3	3	5	6	5	6	6	5	6	5	6	6	5	6	3	3	3	3	2	3	2	3
1	20	4	4	4	2	4	4	4	2	4	4	4	4	4	4	4	4	4	4	4	4	4	2	4	4	2	2	4	4	6	6	6	6	6	6	6	6	6	6	6	6	3	3	3	2	2	3	3	2
1	22	3	3	3	3	3	3	3	3	3	3	3	3	3	3	3	4	3	4	4	3	4	3	3	3	3	3	4	3	4	4	4	4	4	4	4	4	5	5	5	5	3	3	2	3	3	3	3	2
1	20	3	4	4	2	4	4	2	2	4	4	3	4	4	3	4	4	4	4	5	4	4	3	4	4	3	2	3	4	6	6	5	5	7	7	7	4	7	7	6	6	3	3	3	3	2	3	3	2
1	20	3	2	4	2	4	4	2	2	4	3	2	4	4	4	4	4	4	4	4	4	5	3	4	4	4	2	4	4	6	6	4	4	5	5	6	5	6	6	5	6	4	4	3	3	3	3	3	4
1	19	2	4	4	3	4	4	3	3	3	2	3	4	4	3	4	4	4	4	3	4	4	4	4	3	3	2	2	3	4	4	4	4	4	4	4	4	5	4	4	4	3	3	2	2	2	2	2	2
1	19	3	4	3	3	4	4	3	4	4	4	4	4	3	3	4	4	3	3	4	4	3	4	3	4	3	3	4	4	5	4	5	4	5	4	5	5	6	4	5	5	3	3	3	2	3	2	3	3
1	18	4	4	4	4	4	4	4	4	4	4	4	4	4	4	4	4	4	4	4	4	4	4	4	4	4	4	4	4	5	2	5	5	5	5	5	5	5	5	5	5	3	3	3	3	3	3	3	3
1	19	4	4	4	4	4	4	4	4	4	4	4	4	4	4	4	4	4	4	4	4	4	4	4	4	4	4	4	4	6	6	6	6	6	6	6	6	6	6	6	6	3	3	3	3	3	3	3	3
1	19	3	3	4	3	3	3	4	3	3	2	2	4	2	3	3	3	3	2	3	4	3	3	4	3	2	3	3	2	5	4	5	5	5	4	4	4	5	5	4	3	3	3	2	1	3	2	2	2
1	19	4	2	3	2	4	3	3	3	3	3	2	4	4	4	4	3	3	3	3	3	3	3	3	3	3	4	4	4	7	7	7	5	6	6	5	6	6	6	6	6	3	3	3	3	3	3	3	3
1	19	4	5	4	4	4	4	2	4	4	4	3	3	4	2	4	4	4	5	4	5	3	4	3	4	5	2	4	3	7	7	6	6	7	7	5	5	5	5	7	5	3	4	4	4	3	2	2	2
1	18	5	5	5	5	5	5	3	5	5	5	3	5	5	5	5	5	5	5	5	5	5	5	5	4	4	5	5	5	7	7	7	7	7	7	7	7	7	7	7	7	4	4	4	4	4	4	4	3
1	19	1	2	3	3	3	3	3	3	3	3	3	3	3	3	3	3	3	3	3	3	3	3	3	3	3	3	3	3	4	4	4	4	4	4	4	4	4	4	4	4	3	3	3	3	2	2	2	2
1	19	2	4	2	4	4	4	4	4	4	4	4	4	4	2	4	4	4	4	3	2	4	2	2	2	2	2	2	2	3	3	3	3	3	3	3	3	6	6	6	6	3	3	3	3	2	2	2	2
1	17	4	4	4	4	4	4	3	4	4	4	4	4	4	4	4	4	4	4	4	4	4	4	4	4	4	4	4	4	5	6	6	6	6	6	6	5	6	6	6	6	3	3	3	3	3	3	3	3
1	18	2	5	5	5	5	5	5	5	5	5	5	4	4	3	4	4	4	4	4	3	4	4	4	3	4	2	4	4	6	6	6	6	6	6	6	6	6	6	6	6	4	4	2	3	3	2	3	3
1	19	4	4	4	4	4	4	4	4	4	3	2	4	4	4	4	4	4	4	4	4	4	4	4	3	3	2	4	3	6	6	6	6	7	7	5	5	6	6	6	6	3	3	3	3	2	2	3	2
1	18	3	5	4	2	4	3	3	2	3	3	2	3	4	4	4	4	4	3	4	3	4	3	3	2	2	1	5	3	5	6	7	7	5	6	6	7	6	6	6	6	4	4	4	2	3	3	2	2
1	18	3	4	4	4	4	4	4	2	4	4	2	2	4	3	4	4	4	3	2	4	3	2	4	2	2	2	4	4	6	6	3	3	6	6	6	2	6	7	3	6	3	2	2	3	2	2	2	2
1	18	3	4	3	4	3	4	2	3	3	3	4	4	3	2	4	3	2	3	4	4	4	3	3	3	3	2	4	3	4	4	4	5	6	5	5	5	5	5	5	5	3	3	3	3	3	3	3	2
1	18	1	5	5	2	2	5	2	2	2	3	2	2	2	1	3	4	4	4	2	4	2	1	3	1	5	1	1	3	6	4	6	6	2	3	3	2	5	3	5	5	3	3	2	1	1	3	4	4
1	18	4	4	4	3	4	4	3	3	4	4	3	3	4	4	4	4	4	4	4	4	4	4	3	3	3	2	4	3	6	6	6	6	5	5	5	6	6	6	6	6	3	3	3	3	3	3	3	3
1	20	2	4	4	2	3	3	3	3	3	3	2	3	3	3	3	3	3	3	3	4	4	2	4	2	2	2	3	3	5	6	6	5	5	6	5	5	5	5	5	5	3	3	2	3	2	2	2	2
1	19	2	2	4	4	4	4	2	4	2	1	4	1	4	1	1	2	2	2	2	3	2	2	2	2	2	2	2	2	6	6	6	6	6	6	6	5	5	6	5	6	2	2	2	2	2	2	2	2
1	19	2	4	4	4	4	4	5	4	4	3	3	4	5	3	4	4	2	3	2	3	3	3	3	2	4	2	3	2	6	7	7	7	7	7	7	7	7	7	7	7	4	4	4	4	3	2	3	4
1	19	3	4	4	2	4	5	2	3	3	2	2	4	4	4	4	3	4	4	4	4	4	4	4	2	2	1	2	2	4	6	7	7	7	6	6	6	6	6	6	6	4	4	1	3	2	2	2	3
1	19	1	3	3	4	4	3	3	2	2	2	2	1	4	3	2	4	4	3	3	5	3	3	3	1	1	1	3	3	4	5	5	6	5	4	4	5	5	5	4	5	4	3	2	2	1	2	1	3
1	19	2	5	4	2	3	4	2	3	2	4	2	4	4	2	3	3	4	3	3	4	3	2	3	2	2	2	2	2	5	6	4	5	6	6	6	6	6	6	4	6	3	3	2	2	3	2	2	2
1	19	3	3	4	4	3	4	3	4	3	4	3	4	3	4	3	4	3	4	3	4	3	4	4	3	4	3	4	3	5	4	5	4	5	4	5	4	5	4	5	4	3	2	3	2	3	2	3	2
1	19	4	4	4	4	4	3	3	4	3	4	3	3	4	4	4	3	4	4	3	4	4	4	4	3	4	4	4	4	5	4	5	5	4	5	5	5	4	5	5	5	3	3	2	3	3	3	2	3
1	20	3	2	3	2	2	3	2	3	3	3	2	3	2	3	3	3	3	2	2	3	1	2	2	3	2	2	3	2	4	4	2	3	4	6	2	3	4	4	5	5	4	3	2	3	2	3	3	2
1	20	2	5	5	5	5	5	5	5	5	5	5	5	5	5	5	5	5	5	5	5	5	5	5	5	5	5	5	5	7	7	7	7	7	7	7	7	7	7	7	7	4	4	4	4	4	4	4	4
1	19	4	2	2	2	4	3	2	4	4	2	2	3	4	4	3	4	4	4	4	4	4	4	4	4	4	4	4	2	5	3	6	7	5	5	5	4	4	6	6	4	3	3	3	2	3	3	3	3
1	19	3	4	3	3	3	4	2	3	4	5	5	3	4	4	3	4	3	4	4	4	4	4	3	3	5	1	4	3	6	6	6	6	6	5	5	7	5	4	3	4	3	3	3	2	2	3	3	4
1	21	5	5	5	5	5	5	5	5	5	5	5	5	5	5	5	5	5	5	5	5	5	5	5	5	5	5	5	5	7	7	7	7	7	7	7	7	7	7	7	7	4	4	4	4	4	4	4	4
1	20	3	4	4	4	4	4	3	4	4	4	3	4	4	4	4	4	4	4	4	4	3	3	4	3	3	3	4	4	5	5	5	5	5	6	6	5	6	6	6	6	3	3	3	2	3	3	3	2
1	20	2	4	4	4	4	4	3	4	4	2	4	3	3	2	3	2	2	2	4	2	4	3	3	2	2	2	4	2	6	5	7	7	5	5	5	7	5	5	6	5	3	3	3	3	2	3	3	2
1	19	3	4	4	4	4	4	4	4	4	3	4	4	4	3	4	4	3	4	4	4	4	4	5	4	3	1	4	3	5	5	6	7	7	7	7	7	7	7	7	7	3	3	2	3	3	3	3	3
1	20	3	4	4	3	4	4	3	4	4	3	3	4	4	4	3	4	4	3	3	4	4	4	4	4	3	3	4	4	5	6	6	6	5	5	6	5	6	6	6	6	3	3	3	3	2	3	3	2
1	19	3	4	4	4	3	4	4	2	4	4	5	4	4	4	2	4	2	4	4	4	4	1	2	4	4	2	2	2	5	6	5	6	6	7	7	7	7	7	7	6	4	4	2	2	2	3	2	2
2	20	4	2	2	3	2	4	2	5	2	3	3	3	3	2	4	1	4	2	3	3	3	2	4	2	3	3	2	3	3	4	4	4	6	6	6	6	6	5	6	4	3	3	3	3	3	2	3	4
1	18	2	4	4	2	2	3	3	2	4	3	4	2	2	2	2	2	2	2	2	4	3	2	2	2	2	2	2	2	5	5	5	5	5	5	5	5	5	5	4	5	2	2	2	2	2	2	2	2
1	20	1	4	4	2	2	4	3	2	2	1	1	1	2	1	2	1	1	1	1	2	4	2	2	1	1	1	3	1	5	5	5	5	5	6	4	4	6	6	4	6	2	2	2	3	2	2	2	2
1	20	4	4	4	4	4	4	4	4	4	4	3	4	4	4	4	4	4	4	4	4	3	3	3	4	4	4	4	4	6	6	6	6	6	6	6	6	6	6	6	6	3	3	3	3	3	3	3	3
1	20	1	4	3	2	5	2	2	2	5	4	2	4	4	4	3	4	4	2	4	3	3	4	2	5	1	1	4	3	3	6	7	7	6	6	5	7	7	7	7	7	3	3	4	3	3	4	3	4
1	20	3	3	3	3	4	3	2	4	4	2	3	3	3	3	3	3	3	4	3	4	4	2	4	2	2	2	4	3	5	5	5	5	6	5	5	6	5	5	6	5	3	3	1	2	2	2	2	2
1	20	1	4	4	4	3	4	4	3	4	4	4	3	3	2	2	2	2	2	2	3	3	2	2	2	2	2	1	1	7	6	6	6	6	6	6	6	6	6	5	5	2	2	2	3	3	2	3	3
1	20	2	4	4	4	4	4	4	4	4	3	4	4	4	3	3	4	4	4	4	4	4	3	4	2	3	2	4	3	7	7	7	7	7	7	7	7	7	7	7	7	3	3	2	2	2	2	3	2
1	20	3	4	4	4	4	5	4	5	4	4	4	4	4	5	4	3	4	4	5	4	4	4	5	3	3	2	3	4	4	5	6	6	4	6	6	6	6	6	6	5	3	3	3	3	2	2	3	3
1	20	2	4	3	2	4	2	2	3	4	2	2	2	4	2	3	2	3	4	2	2	3	3	4	2	2	2	2	2	4	4	4	4	4	4	4	4	4	4	4	4	3	3	2	2	2	2	2	2
1	19	4	4	4	4	4	4	4	4	4	4	4	4	4	4	4	4	4	4	4	4	4	4	4	4	4	4	4	4	6	6	6	6	6	6	6	6	6	6	6	6	3	3	3	3	3	3	3	3
1	21	3	3	3	3	3	3	3	3	3	3	3	3	3	3	3	3	3	3	3	3	3	3	3	3	3	3	3	3	4	4	4	4	4	4	4	4	4	4	4	4	3	3	3	3	3	3	3	3
1	19	4	4	4	4	4	4	4	4	4	4	4	4	4	4	4	4	4	4	4	4	4	4	4	4	4	4	4	4	6	6	6	6	6	6	6	6	6	6	6	6	3	3	3	3	3	3	3	3
2	20	2	4	4	2	4	3	2	2	4	2	2	2	2	2	2	2	2	2	2	2	3	2	2	2	2	2	2	2	3	4	4	4	4	4	4	4	4	4	4	4	2	2	2	2	2	2	2	2
1	20	3	3	3	4	3	3	2	2	3	2	3	3	3	3	3	4	4	3	3	3	4	4	3	2	2	2	2	2	6	6	6	6	6	6	6	6	6	6	6	6	3	3	2	2	2	2	3	2
2	21	1	5	5	1	4	5	2	1	3	1	1	1	3	3	1	5	5	5	5	5	5	3	3	4	1	1	1	3	7	7	7	7	7	7	7	7	7	7	7	7	4	4	4	4	4	4	4	4
1	21	5	4	5	4	4	4	4	5	4	4	5	4	5	4	5	4	4	4	4	4	5	5	5	4	5	4	4	5	5	6	5	6	5	6	5	6	7	5	5	7	3	4	3	4	4	3	3	4
1	19	5	5	5	5	5	5	5	5	5	5	5	5	5	5	5	5	5	5	5	5	5	5	5	5	5	5	5	5	7	7	7	7	7	7	7	7	7	7	7	7	4	4	4	4	4	4	4	4
1	22	4	4	4	4	4	4	4	4	4	4	4	4	4	4	4	4	4	4	4	4	4	3	4	4	4	2	4	4	5	5	5	5	5	5	5	5	5	5	5	5	3	3	3	3	2	3	3	3
2	22	2	2	4	2	2	4	4	2	4	4	2	2	2	2	2	2	4	4	2	4	4	4	2	2	2	2	2	2	4	5	5	6	6	6	5	5	6	6	5	6	3	3	2	3	2	2	2	2
1	18	4	5	5	5	5	5	4	4	5	4	4	4	4	4	4	4	4	4	4	4	4	4	4	4	4	4	4	4	6	6	6	6	6	6	6	6	6	6	6	6	4	4	3	4	4	4	4	4
1	19	4	4	4	4	4	4	4	4	4	4	4	4	4	4	4	4	4	4	4	4	4	4	4	4	4	4	4	4	5	5	6	5	6	6	6	5	6	6	6	6	2	2	2	2	2	2	2	2
1	19	3	3	4	3	3	4	3	3	4	4	4	4	3	4	4	4	3	3	4	4	4	4	4	4	3	4	4	4	5	5	6	6	5	6	5	7	6	6	6	6	3	3	3	3	3	3	3	2
1	19	5	5	5	5	5	5	5	5	5	5	5	5	5	5	5	5	5	5	5	5	5	5	5	5	5	5	5	5	7	7	7	7	7	7	7	7	7	7	7	7	4	4	4	4	4	4	4	4
1	19	3	4	4	2	4	4	4	4	4	4	2	4	4	4	4	4	4	4	4	4	4	3	4	4	2	1	4	4	6	6	6	6	5	6	5	6	6	6	6	6	3	3	3	3	3	3	3	3
1	18	3	4	4	3	4	4	4	3	4	4	3	3	4	4	4	4	3	4	4	4	4	3	4	4	4	1	3	4	6	6	6	6	6	6	6	6	6	6	6	6	3	4	3	2	2	2	2	3
1	20	2	3	2	3	3	4	3	3	4	3	3	3	3	2	2	4	4	3	4	4	4	2	3	3	2	2	2	2	4	4	4	5	6	5	6	5	5	5	5	6	3	2	2	3	2	2	3	3
1	18	1	5	5	5	5	5	3	4	5	3	3	5	5	5	5	5	5	5	5	5	5	5	5	5	3	4	4	5	7	7	7	7	7	7	7	7	7	7	7	7	4	4	4	4	4	4	4	4
1	19	3	4	4	4	4	4	4	4	4	4	4	4	4	4	4	4	4	4	4	4	4	4	4	4	4	4	4	4	7	7	7	7	7	7	7	7	7	7	7	7	3	3	3	3	2	3	3	2
1	19	2	4	5	4	5	4	3	3	4	4	2	4	4	4	4	4	4	4	4	4	4	2	3	3	2	1	4	3	6	6	6	6	6	6	6	6	6	6	6	6	3	3	3	2	2	2	3	3
1	17	4	4	3	4	4	4	4	4	4	4	4	4	4	3	4	4	4	4	4	3	4	4	4	4	4	4	4	4	4	4	4	4	5	4	3	4	5	4	3	4	3	3	2	3	2	3	2	3
1	19	4	4	4	4	4	4	4	4	4	4	4	4	4	4	4	4	4	4	4	4	4	4	4	3	4	2	4	4	6	6	6	6	6	6	6	6	6	6	6	6	3	3	3	3	3	3	3	3
1	20	2	4	4	4	4	4	3	3	3	3	5	3	4	2	2	4	4	2	3	4	4	2	2	2	2	2	2	2	6	6	6	6	6	6	6	6	6	6	6	6	3	3	3	3	3	3	3	3
1	19	4	3	4	3	3	3	5	4	3	5	4	3	4	4	3	3	4	3	3	3	3	4	4	3	4	3	5	4	5	7	7	5	5	6	5	7	4	5	4	5	3	3	3	3	3	3	3	3
1	19	3	3	4	2	4	4	4	2	4	4	2	3	4	4	4	4	4	4	5	4	4	2	4	2	4	2	4	3	6	6	4	5	6	6	3	5	6	6	3	6	3	3	3	2	3	3	3	4
1	18	4	3	2	1	3	3	3	3	4	3	3	3	4	4	4	4	4	4	3	3	4	3	3	4	3	1	3	3	4	5	5	5	5	5	5	5	5	5	5	5	3	3	3	3	2	2	3	2
1	19	3	4	4	4	4	4	4	4	4	3	5	4	4	4	4	4	4	4	4	4	4	4	4	4	4	4	4	4	6	6	6	6	5	6	5	5	6	6	6	6	3	3	3	3	3	3	3	3
1	18	3	3	4	2	3	3	2	3	4	2	3	3	2	3	3	3	3	4	3	2	4	3	2	4	2	2	4	3	4	3	5	5	5	5	3	5	4	4	3	5	2	3	2	2	3	3	3	2
1	20	3	5	5	3	4	4	5	3	4	4	2	4	4	4	4	4	4	4	4	4	4	2	4	3	2	2	4	2	6	6	6	6	6	6	6	6	6	6	6	6	3	3	3	3	3	3	3	3
1	19	1	1	1	1	4	4	1	1	4	4	1	4	5	3	3	3	4	4	4	5	4	3	3	4	5	2	5	3	7	7	7	7	6	7	7	7	7	7	7	7	3	3	3	2	1	3	1	2
1	20	2	4	4	4	4	4	3	3	4	5	3	3	4	4	4	4	4	4	4	4	4	1	4	3	4	1	4	3	5	5	5	5	6	6	5	6	6	5	6	7	3	3	3	3	3	1	3	3
1	18	2	3	4	2	4	4	5	3	4	4	2	3	4	3	3	4	4	4	4	4	4	4	3	4	3	3	3	3	6	6	7	7	7	7	7	7	7	7	7	7	3	2	3	3	2	2	3	3
1	19	4	4	4	4	4	4	4	4	4	4	2	3	3	4	4	3	4	3	4	3	4	3	4	4	3	1	1	4	6	6	6	6	7	7	7	1	7	7	7	7	3	3	3	3	2	2	2	3
1	18	2	4	4	2	4	3	3	2	4	4	2	4	4	4	4	4	4	4	4	4	4	4	4	2	2	2	4	3	7	7	7	7	7	6	5	7	6	6	6	6	4	4	3	3	2	3	3	2
1	19	3	4	4	4	4	4	4	4	4	4	4	4	4	4	4	4	4	4	4	4	4	4	4	3	4	2	4	3	5	5	6	6	6	6	6	6	6	6	6	6	3	3	3	3	3	3	3	3
1	19	2	4	4	3	3	3	4	4	4	5	4	5	4	4	4	4	4	4	4	4	4	2	3	4	5	2	5	3	6	6	6	6	6	6	6	6	6	6	6	6	3	3	3	3	2	3	3	3
1	18	4	4	4	4	4	4	4	2	4	4	4	4	4	4	4	4	4	4	4	4	4	4	4	4	4	4	4	4	5	5	5	5	5	5	5	5	5	5	5	5	3	2	2	2	4	3	3	2
1	18	3	4	4	3	4	4	4	4	4	3	4	4	4	3	4	4	4	4	4	4	4	4	4	3	2	2	4	3	6	6	6	6	6	5	6	5	6	6	6	6	3	3	3	3	3	3	3	3
1	19	3	3	3	3	3	3	3	3	4	4	3	3	3	3	3	3	3	3	3	3	3	3	3	3	3	2	2	4	5	5	5	5	5	5	5	5	5	5	5	5	3	3	3	3	3	3	3	3
1	18	2	2	3	3	3	4	4	3	3	4	3	3	4	3	3	3	3	3	4	4	4	2	3	3	2	2	2	4	6	6	6	5	5	6	5	4	6	6	4	6	3	3	3	2	2	3	3	2
1	19	4	4	4	4	4	4	3	4	4	4	4	3	3	3	3	4	4	4	4	4	4	4	4	3	3	3	4	4	5	5	6	6	5	5	6	6	6	6	6	6	3	3	2	2	2	3	3	3
1	19	3	4	3	1	4	2	1	1	4	2	1	3	3	3	3	3	3	3	3	4	4	3	1	1	2	1	4	3	5	6	6	7	7	6	7	7	7	7	6	6	3	3	2	1	1	2	2	2
1	18	3	4	5	4	4	5	4	3	4	4	3	4	3	2	4	3	3	2	4	4	4	5	3	2	2	1	5	2	5	6	7	7	7	7	6	7	7	7	7	7	3	4	3	2	2	4	4	4
1	18	3	4	4	4	4	4	4	4	4	4	3	4	4	4	4	4	4	4	4	4	4	4	4	4	4	4	4	4	6	6	6	6	6	6	6	6	6	6	6	6	3	3	3	3	3	3	3	3
1	19	2	4	3	3	4	2	2	2	3	2	2	2	3	2	3	4	4	2	3	3	3	2	2	2	2	2	2	2	6	6	6	6	6	6	6	6	6	6	6	6	2	2	2	2	2	2	2	2
1	19	3	4	4	4	4	3	2	3	4	3	3	3	3	3	3	3	3	3	3	3	3	3	3	3	3	3	3	3	6	5	6	6	6	6	6	6	6	6	6	6	3	3	3	3	2	1	3	1
1	18	1	4	4	2	4	4	2	4	4	2	2	3	3	3	3	4	4	4	4	4	4	4	4	2	2	2	4	2	6	6	3	7	7	7	7	7	7	7	7	7	4	4	2	2	2	2	2	2
1	19	2	4	4	2	2	4	1	2	3	2	2	3	3	3	3	2	2	2	2	3	3	3	3	3	3	3	3	3	7	7	7	7	6	6	6	6	6	6	6	6	1	1	1	1	1	1	2	1
1	19	1	5	5	3	3	2	2	1	3	2	3	3	3	2	3	4	4	4	3	4	4	4	3	1	1	1	2	3	5	7	5	5	4	4	4	4	5	4	5	4	4	4	3	3	2	2	3	1
1	19	4	3	4	4	4	4	4	4	4	4	4	3	3	4	4	4	4	4	4	4	4	4	4	4	4	4	4	4	7	7	7	7	7	7	7	7	7	7	7	7	4	4	4	2	3	3	3	3
1	18	4	4	4	4	4	4	4	4	4	4	4	4	4	4	4	4	4	4	4	4	4	4	4	4	4	4	4	4	6	6	6	6	6	6	6	6	6	6	6	6	3	3	3	3	3	3	3	3
1	19	4	5	5	5	5	5	5	5	5	5	5	5	5	5	5	5	5	5	5	5	5	5	5	5	5	5	5	5	7	7	7	7	7	7	7	7	7	7	7	7	4	4	4	4	4	4	4	4
1	19	2	4	4	3	4	4	4	4	4	4	2	4	4	4	4	4	4	4	4	4	4	4	4	4	4	4	4	4	5	5	6	6	5	5	5	6	6	6	6	6	4	4	4	2	2	2	3	3
1	19	1	4	2	2	4	4	1	1	4	2	2	2	4	2	3	4	4	4	4	5	5	2	4	2	2	1	4	1	5	7	5	3	5	5	5	7	6	2	5	5	3	3	2	2	2	2	1	1
1	19	3	4	4	4	4	4	4	4	4	3	4	4	4	3	4	4	4	4	4	4	4	4	4	4	4	4	4	4	7	7	7	7	7	7	7	7	7	7	7	7	3	3	3	3	2	3	3	3
1	20	4	3	3	4	4	3	3	4	4	4	4	3	3	3	3	3	3	3	3	3	4	4	3	3	4	1	4	3	5	6	6	6	6	6	6	6	7	6	6	6	3	3	3	3	3	3	3	3
1	19	2	5	5	4	5	4	2	1	5	4	1	5	4	2	5	5	5	5	4	5	5	5	5	2	2	2	4	2	5	7	7	7	2	5	3	4	7	7	5	5	4	4	2	2	2	2	2	1
1	19	1	3	4	2	4	5	3	2	4	4	4	3	4	4	4	4	4	3	2	3	3	2	3	4	4	2	4	1	4	3	3	3	3	3	3	3	3	3	3	3	3	3	3	3	2	3	2	2
1	18	2	4	4	2	2	3	2	2	3	2	2	2	2	2	2	2	2	2	2	2	2	4	2	2	2	2	2	2	3	4	4	4	3	3	3	3	4	4	5	4	2	2	2	2	2	2	2	2
1	19	2	4	2	2	4	3	3	2	4	4	2	4	4	4	4	4	4	4	4	4	4	4	4	4	2	1	5	4	5	5	5	6	5	5	5	7	5	5	4	6	4	4	4	4	4	2	4	4
1	20	2	2	4	2	4	5	5	4	3	4	2	3	4	3	3	4	4	4	3	4	3	1	4	2	2	2	2	5	4	4	4	4	4	4	4	4	5	4	4	4	2	3	2	3	2	3	3	2
1	18	3	2	4	3	4	3	2	2	4	3	1	3	4	3	3	2	3	4	3	2	3	2	3	3	3	1	4	3	6	5	7	7	6	5	6	6	5	6	4	5	3	3	3	1	2	3	3	3
1	18	3	4	4	3	4	4	4	3	4	5	4	3	4	4	3	4	4	4	4	4	4	2	3	3	4	1	4	3	5	6	6	7	6	6	5	6	6	5	5	5	4	4	4	3	2	3	3	4
1	17	2	2	2	2	2	2	2	2	2	2	2	2	2	2	2	2	2	2	2	2	2	2	2	2	2	2	2	2	5	5	5	5	5	5	5	5	5	5	5	5	2	3	2	2	2	2	2	2
1	19	2	4	4	3	5	4	4	2	4	5	2	4	4	3	3	4	4	5	5	4	5	4	5	2	2	1	3	4	7	7	7	7	7	6	6	6	7	6	7	6	4	4	4	3	2	2	3	4
1	19	4	4	4	4	4	4	4	4	4	4	4	4	4	4	4	4	4	4	4	4	4	4	4	4	4	4	4	4	6	6	6	6	6	6	6	6	6	6	6	6	3	3	3	3	3	3	3	3
1	19	4	4	4	4	4	4	4	4	4	4	4	4	4	4	4	4	4	4	4	4	4	4	4	4	4	4	4	4	5	5	5	5	5	5	5	5	5	5	5	5	3	3	3	3	3	3	3	3
1	21	4	4	4	5	4	5	4	4	5	4	5	4	5	4	5	4	5	4	5	4	5	1	5	5	4	5	5	4	7	6	6	7	7	6	7	7	7	7	7	7	4	4	4	4	4	3	4	3
1	19	3	3	3	3	3	3	3	3	3	3	3	3	3	3	3	3	3	3	3	3	3	3	3	3	3	3	3	3	4	4	4	4	4	4	4	4	4	4	4	4	3	3	3	3	3	3	3	3
1	20	4	3	3	3	4	4	3	3	4	3	2	3	3	3	3	3	3	3	3	3	3	3	3	3	3	3	3	3	4	4	4	4	4	4	4	4	4	4	4	5	3	3	3	3	3	3	3	3
2	19	2	2	2	2	3	2	3	3	3	3	3	3	3	3	3	3	3	3	3	3	3	3	3	3	3	3	3	3	4	4	4	4	4	4	4	4	4	4	4	4	2	2	2	3	3	3	3	3
1	20	3	4	4	2	4	4	3	2	4	4	3	4	4	4	4	4	4	4	4	4	4	4	4	4	4	4	4	5	6	6	6	6	6	6	6	6	7	7	7	7	4	4	4	4	2	4	4	4
1	20	1	1	4	1	1	4	3	1	1	1	2	1	1	1	1	1	1	1	1	1	1	1	1	1	1	1	1	1	7	7	7	7	7	7	7	7	7	7	7	7	3	2	2	4	3	2	2	2
2	20	5	5	5	5	5	5	5	5	5	5	5	5	5	5	5	5	5	5	4	3	4	4	3	4	3	4	3	5	7	5	7	5	7	5	6	5	6	5	7	6	4	3	4	3	4	3	4	3
1	21	3	3	3	3	3	4	3	4	3	3	3	3	3	3	3	3	3	3	3	3	3	3	3	3	3	2	3	3	5	5	6	6	6	6	6	6	6	6	6	6	3	3	3	3	2	2	3	2
1	19	4	4	4	4	4	4	4	4	4	4	4	4	4	4	4	4	4	3	4	4	4	4	4	4	4	3	4	4	5	5	6	5	5	6	6	6	5	5	6	6	3	3	4	3	3	3	4	3
1	20	4	4	4	4	4	4	4	4	4	4	4	4	4	4	4	4	4	4	4	4	4	4	4	4	4	4	4	4	5	5	5	5	5	5	5	5	5	5	5	5	3	3	3	3	3	3	3	3
2	19	5	5	5	5	5	5	5	5	5	5	5	5	5	5	5	5	5	5	5	5	5	5	5	5	5	5	5	5	7	7	7	7	7	7	7	7	7	7	7	7	4	4	4	4	4	4	4	4
2	20	4	4	4	4	4	4	4	4	4	4	4	4	4	4	4	4	4	4	4	3	3	3	3	3	3	3	3	3	4	4	4	4	4	4	4	4	4	4	4	4	3	3	3	3	3	3	3	3
1	20	2	4	4	4	4	4	4	4	4	4	4	3	3	3	3	3	3	3	3	3	3	3	3	3	3	3	2	3	4	4	4	4	4	4	4	4	4	4	4	4	3	3	3	3	3	3	3	3
1	20	4	2	3	4	4	4	3	4	4	4	3	4	4	4	4	4	4	4	5	4	5	3	5	5	3	1	5	5	6	6	5	6	6	6	7	7	7	7	6	6	3	4	3	4	3	3	3	2
1	19	4	4	4	4	4	4	4	4	4	4	4	4	4	4	4	4	4	4	4	5	5	5	5	4	4	4	4	4	6	6	5	5	6	6	6	6	6	6	6	6	3	3	3	3	3	3	3	4
1	20	4	4	4	4	4	4	4	4	4	2	4	3	4	4	4	4	4	4	4	4	4	4	4	4	4	4	4	4	6	6	6	6	6	6	6	6	6	6	6	6	3	3	3	3	3	3	3	2
1	19	3	3	3	3	4	3	3	3	4	2	2	4	4	4	4	4	4	4	4	4	4	2	4	3	5	1	2	3	7	7	7	7	7	7	7	7	7	7	7	7	4	4	3	3	3	3	3	3
2	20	4	4	4	4	4	4	4	3	4	4	4	4	4	4	4	4	4	4	4	4	4	4	4	4	4	4	4	4	5	4	5	6	5	6	5	6	5	6	5	6	4	4	3	3	2	3	3	3
2	20	5	5	5	5	5	5	5	5	5	5	5	5	5	5	5	5	5	5	5	5	5	5	5	4	4	5	5	5	6	7	6	7	7	6	7	6	7	6	6	6	4	4	3	4	4	4	4	4
1	19	2	2	4	4	4	3	3	4	4	3	2	4	5	2	4	4	4	4	3	4	4	2	3	2	2	2	2	2	5	6	5	7	4	6	6	5	7	7	5	7	4	4	2	2	2	2	2	2
1	19	2	2	4	2	4	4	2	2	3	3	2	3	3	2	4	4	4	3	3	4	4	2	4	3	2	2	3	3	5	5	6	6	5	5	4	6	5	6	6	5	3	4	2	2	3	3	2	2
1	20	4	4	4	4	4	4	4	4	4	4	4	4	4	4	4	4	4	4	4	4	4	4	4	4	4	4	4	4	5	5	5	5	5	5	5	5	5	5	5	5	3	3	3	3	3	3	3	3
1	19	2	2	4	4	4	3	3	3	4	4	3	4	4	3	4	3	4	4	4	4	4	3	4	4	4	2	4	3	5	6	5	5	6	5	5	5	6	6	5	5	3	3	2	2	2	3	3	2
1	20	2	3	4	2	3	3	4	2	3	4	2	3	2	4	3	4	4	2	3	4	3	2	2	2	2	3	2	3	4	3	6	5	5	3	4	6	3	6	5	4	3	3	2	3	2	2	3	3
1	20	2	5	5	3	5	5	4	3	5	3	2	3	4	3	5	5	5	5	5	5	5	5	3	3	1	1	5	5	7	7	7	7	4	5	4	7	7	7	7	5	4	4	3	4	2	4	2	3
1	20	3	4	4	4	4	4	4	4	4	4	4	4	4	4	4	4	4	4	4	4	4	4	4	4	4	1	3	3	5	5	6	6	6	6	5	6	5	5	5	5	3	3	3	3	3	3	3	3
2	21	2	3	2	4	2	2	2	2	2	2	2	2	2	2	2	2	2	2	2	2	2	2	2	2	2	2	2	2	6	6	6	6	6	6	6	6	6	6	6	6	3	3	3	3	3	3	3	3
1	20	2	4	3	2	4	2	2	2	4	2	2	2	4	2	2	4	4	4	4	4	4	4	2	2	2	1	4	4	6	6	4	4	6	6	6	3	6	6	4	6	3	4	2	2	2	2	3	1
1	20	2	2	2	1	2	3	2	2	2	3	2	2	3	1	3	3	3	3	2	2	2	2	2	2	2	2	2	2	4	5	5	5	4	4	4	3	5	4	5	5	2	2	2	2	2	2	2	2
1	19	4	3	4	5	4	3	4	4	3	4	5	5	4	5	4	4	5	4	4	5	4	5	4	4	4	5	4	4	7	7	7	7	7	7	7	7	7	7	7	7	4	4	4	4	4	4	4	4
1	19	3	3	3	3	3	3	3	3	3	3	3	3	3	3	3	3	3	3	3	3	3	3	3	3	3	3	3	3	4	4	4	4	4	4	4	4	4	4	4	4	1	1	1	1	1	1	2	3
1	20	2	4	3	3	3	4	3	3	4	3	2	4	3	4	3	3	4	4	4	3	4	3	4	4	3	1	4	3	5	3	5	5	4	4	4	4	4	4	4	3	3	3	3	3	2	3	2	2
2	19	1	3	3	2	3	3	2	3	3	2	2	3	3	4	3	3	4	3	3	3	3	2	2	3	2	2	2	2	4	4	5	5	5	3	3	3	5	2	4	4	3	3	3	3	3	3	3	2
1	19	4	4	4	1	4	3	1	1	4	4	1	4	4	4	4	4	4	4	4	4	4	4	4	4	1	1	4	4	6	6	4	3	6	5	4	3	6	5	6	5	3	3	3	3	2	3	3	3
1	20	4	4	3	2	5	3	2	3	4	4	2	4	4	4	4	4	4	4	3	3	4	4	2	4	2	2	4	4	6	6	4	6	6	6	6	5	6	6	6	6	3	3	3	1	3	3	2	4
1	20	2	4	4	4	4	4	2	4	4	3	3	4	4	3	4	4	4	4	4	4	4	4	4	3	2	1	3	3	5	6	6	6	6	6	6	4	6	6	6	6	4	4	3	3	3	2	3	3
2	19	3	5	5	2	5	5	5	5	5	5	5	5	5	5	5	5	5	5	5	5	5	5	5	5	5	1	5	5	7	7	7	7	7	7	7	7	7	7	7	7	4	4	3	1	3	2	4	4
1	18	3	4	4	4	4	4	3	3	4	3	3	4	4	3	4	4	4	4	4	4	4	3	4	3	4	3	3	3	7	7	6	7	5	4	4	5	5	4	6	4	3	3	3	2	3	3	3	2
1	19	4	4	3	4	3	4	3	3	4	4	2	3	3	3	3	3	3	3	3	4	4	4	3	4	4	3	4	3	6	6	6	6	6	6	6	6	6	6	6	6	3	3	3	3	3	3	3	3
2	18	3	4	4	3	4	3	3	3	3	4	3	3	3	3	3	4	3	4	4	3	3	3	3	3	3	3	3	3	5	4	5	4	4	4	4	4	4	4	4	4	3	3	3	3	2	2	3	2
1	20	4	4	4	4	4	4	4	4	4	4	4	4	4	4	4	4	4	4	4	4	4	4	4	4	4	4	4	4	6	6	6	6	6	6	6	6	6	6	6	6	4	4	4	4	4	4	4	4
1	19	5	5	5	5	5	5	5	5	5	5	5	5	5	5	5	5	5	5	5	5	5	5	5	5	5	2	2	2	5	5	5	5	5	5	5	5	5	5	5	5	3	3	3	3	3	3	3	3
1	20	4	4	4	4	4	4	4	4	4	4	4	4	4	4	4	4	4	4	4	4	4	4	4	4	4	4	4	4	5	5	5	5	5	5	5	5	5	5	5	5	3	3	3	3	3	3	3	3
1	18	4	4	4	4	4	4	4	4	4	4	4	4	4	4	4	4	4	4	4	4	4	4	4	4	4	4	4	4	5	5	5	5	5	5	5	5	5	5	5	5	3	3	3	3	3	3	3	3
1	19	5	5	5	2	5	4	2	2	5	5	2	3	5	5	3	5	5	5	5	5	5	5	5	5	5	5	5	5	7	7	7	7	7	7	7	7	7	7	7	7	4	4	4	4	4	4	4	4
2	20	3	3	3	3	3	4	4	4	3	3	3	4	4	3	4	4	3	4	4	4	4	4	4	4	4	4	4	4	4	4	4	4	4	4	4	4	4	4	4	4	3	3	3	3	2	3	3	3
1	18	4	4	4	4	4	4	4	4	4	4	4	4	4	4	4	4	4	4	4	4	4	4	4	4	4	4	4	4	6	6	6	6	6	6	6	6	6	6	6	6	3	3	3	3	3	3	3	3
1	19	2	4	4	2	4	4	1	1	4	5	1	5	5	2	5	5	5	5	5	5	2	5	2	3	2	1	5	5	7	7	7	7	7	7	7	7	7	7	7	7	4	4	4	2	4	4	4	2
1	18	3	4	4	4	4	4	4	4	4	4	4	4	4	4	4	4	4	4	4	4	4	4	4	4	4	4	4	4	6	6	6	6	6	6	6	6	6	6	6	6	3	3	3	3	3	3	3	3
1	18	3	4	4	4	4	4	3	2	4	4	2	4	4	4	4	4	4	4	4	4	4	3	4	4	4	2	4	4	6	6	6	6	6	6	6	6	6	6	6	6	3	3	4	4	3	4	3	4
1	19	4	4	4	4	4	4	4	4	4	4	4	4	4	4	4	4	4	4	4	4	4	4	4	4	4	4	4	4	7	7	7	7	6	6	6	6	6	7	6	7	3	4	3	4	3	4	4	3
2	19	4	4	4	4	4	4	4	4	4	4	4	4	4	4	4	4	4	4	4	4	4	4	4	4	4	4	4	4	6	6	6	6	6	6	6	6	6	6	6	6	4	4	4	4	4	4	4	4
1	19	4	4	4	4	4	4	4	4	4	4	4	4	4	4	4	4	4	4	4	4	4	4	4	4	4	4	4	4	6	6	6	6	6	6	6	6	6	6	6	7	3	3	3	3	3	3	3	3
1	19	2	3	3	3	2	4	2	1	3	2	1	2	2	2	2	3	3	3	2	2	3	2	2	2	2	2	2	2	6	6	6	6	6	6	6	6	6	6	6	6	3	3	1	1	1	1	1	1
1	19	2	4	4	3	4	4	2	3	4	2	2	2	4	2	4	4	4	2	4	4	4	2	2	2	2	2	2	2	5	4	5	5	4	5	4	4	5	4	5	4	3	3	2	2	2	2	3	2
1	19	2	3	3	2	3	3	2	2	3	4	2	3	3	3	3	3	3	3	3	3	3	3	3	3	3	3	3	3	5	6	5	6	7	7	7	7	7	7	7	7	3	3	3	3	2	2	2	3
2	19	5	5	5	5	5	5	5	5	5	5	5	5	5	5	5	5	5	5	5	5	5	5	5	5	5	5	5	5	7	7	7	7	7	7	7	7	7	7	7	7	4	4	4	4	4	4	4	4
1	19	3	3	2	2	2	4	2	3	3	2	2	3	5	3	2	4	4	4	4	4	4	3	4	2	2	1	3	3	5	6	6	6	5	4	5	3	6	7	5	5	3	3	2	3	2	2	2	2
1	19	2	4	3	4	4	4	4	4	4	4	4	4	4	4	4	4	4	4	3	3	4	4	4	3	3	3	4	4	6	6	6	6	6	6	6	6	6	6	6	6	4	4	4	4	4	4	4	4
1	18	3	4	4	4	4	4	3	2	3	3	3	3	4	3	3	4	3	3	3	3	3	3	3	2	2	2	2	3	6	6	6	6	6	5	5	5	5	6	6	5	3	3	2	3	2	2	2	2
2	20	3	4	4	2	4	4	2	2	4	2	3	3	3	3	3	4	4	4	4	4	4	4	4	3	2	2	3	2	5	5	6	6	5	5	4	4	5	5	5	5	3	3	3	2	3	3	2	2
1	20	4	4	4	4	4	4	4	4	4	4	4	4	4	3	4	4	4	4	4	4	4	4	4	4	4	4	3	4	6	6	6	6	6	6	6	6	6	6	6	6	3	3	2	2	3	3	3	3
2	20	3	4	4	3	3	4	2	3	3	3	3	3	3	3	3	3	3	3	3	3	3	3	3	3	3	3	3	3	4	4	4	6	4	5	4	4	4	4	4	4	3	3	2	2	2	2	2	2
1	18	3	3	3	3	3	3	3	3	3	3	3	3	3	3	3	3	3	3	3	3	3	3	3	3	3	3	3	2	4	4	4	4	4	4	5	5	4	4	4	4	3	3	3	3	2	3	3	3
1	20	2	2	2	2	2	2	2	2	2	2	2	2	2	2	2	2	2	2	2	2	2	2	2	2	2	2	2	2	4	4	4	4	4	4	4	4	4	4	4	4	2	2	2	2	2	2	2	2
1	18	3	4	3	3	4	3	3	3	4	4	3	3	3	4	3	4	3	4	3	4	4	4	3	4	4	2	4	4	5	6	5	5	5	5	5	5	6	6	6	6	3	3	3	3	3	3	3	4
1	18	4	4	4	4	4	4	4	4	4	4	4	4	4	4	4	4	4	4	4	4	4	4	4	4	4	4	4	4	6	6	6	6	6	6	6	6	6	6	6	6	3	3	3	3	3	3	3	3
2	18	4	4	4	4	4	4	4	4	4	4	4	4	4	4	4	4	4	4	4	4	4	4	4	4	4	4	4	4	6	6	6	6	6	6	6	6	6	6	6	6	3	3	3	3	3	3	3	3
1	19	2	3	4	4	4	4	3	2	3	2	3	2	3	2	2	2	2	4	2	4	3	3	3	2	2	2	2	2	6	6	7	7	7	6	6	7	7	7	7	6	3	3	2	2	2	2	2	3
1	19	2	4	4	3	4	4	2	2	4	4	2	4	4	3	3	4	4	4	4	4	3	2	2	2	3	1	4	3	6	6	6	6	5	5	6	5	6	6	6	6	3	3	3	3	3	3	3	3
1	19	1	1	4	4	4	3	3	4	4	1	1	3	3	3	4	4	4	4	3	4	4	2	4	4	1	1	4	4	7	7	7	7	7	7	7	7	7	7	7	7	4	4	3	3	2	3	3	2
2	21	4	5	4	5	4	5	4	5	5	5	5	5	4	5	4	5	4	5	4	5	4	5	4	5	4	5	4	5	6	7	7	7	7	6	7	6	7	6	7	6	4	4	4	4	4	4	4	4
2	22	4	4	4	4	4	4	4	4	4	4	4	4	4	4	4	4	4	4	4	4	4	4	4	4	4	4	4	4	6	6	6	6	6	6	6	6	6	6	6	6	3	3	3	3	3	3	3	3
2	19	4	4	4	4	4	4	4	4	4	4	4	4	4	4	4	4	4	4	4	3	3	3	3	3	4	4	4	4	5	5	5	5	5	5	5	5	5	5	5	5	3	3	3	3	3	3	3	3
1	18	2	5	5	3	4	5	2	3	5	3	2	4	4	3	2	4	4	4	3	5	5	3	4	2	2	1	3	2	7	6	5	6	6	5	3	6	6	6	6	6	3	3	2	2	3	2	2	2
2	20	3	3	3	3	3	3	3	3	3	3	3	3	3	3	3	3	3	3	3	3	3	3	3	3	3	3	3	3	6	6	6	6	6	6	6	6	6	6	6	6	2	2	2	2	2	2	2	2
1	21	3	4	4	4	4	3	3	3	4	4	3	4	4	4	4	4	4	4	4	4	3	4	3	3	3	3	4	3	5	5	5	6	5	5	5	6	5	7	7	6	3	3	2	3	4	2	3	2
1	18	2	5	4	5	5	5	2	5	5	4	5	4	5	5	3	5	5	5	4	4	5	2	2	4	2	2	2	4	7	7	3	3	3	7	3	2	7	7	3	7	3	4	3	4	1	3	3	4
2	20	2	3	2	3	4	4	2	3	4	4	3	4	4	3	4	4	4	3	3	4	3	3	4	3	2	2	2	2	4	6	5	6	6	6	6	6	6	4	4	6	3	3	3	2	2	3	3	2
1	28	4	2	3	3	2	4	2	4	2	3	2	3	2	3	4	3	3	3	4	4	3	3	3	3	3	3	3	3	4	4	4	5	5	4	4	4	4	4	4	4	2	3	3	2	2	2	2	3
2	20	4	4	2	2	4	3	2	2	4	2	2	4	4	3	3	4	4	4	4	4	4	2	2	3	3	3	4	2	6	5	5	6	3	5	6	4	6	6	4	5	3	3	3	3	2	3	3	3
2	18	1	3	3	1	1	1	1	1	1	1	1	2	1	3	2	4	3	3	2	3	2	3	2	3	2	2	3	2	3	3	3	4	3	3	4	3	3	2	3	3	2	2	2	2	2	2	2	2
1	19	3	4	3	2	4	4	3	3	4	4	2	4	4	3	4	4	4	4	4	4	3	2	2	4	4	2	3	4	6	6	6	6	6	6	6	6	6	6	6	6	4	4	3	2	3	3	3	2
2	20	4	2	4	3	3	2	4	2	4	4	3	3	3	4	3	3	3	4	3	3	4	2	3	3	4	3	3	2	5	5	5	5	3	5	3	3	4	6	4	3	3	3	2	2	3	3	3	2
1	18	4	4	4	4	4	4	4	4	4	4	4	4	4	4	4	4	4	4	4	4	4	4	4	4	4	4	4	4	5	5	5	5	5	5	5	5	5	5	5	5	3	3	3	3	3	3	3	3
1	17	5	5	5	5	5	5	5	5	5	5	5	5	5	5	5	5	5	5	5	5	5	5	5	5	5	5	5	5	7	7	7	7	7	7	7	7	7	7	7	7	4	4	4	4	4	4	4	4
1	20	4	4	4	3	4	4	3	4	4	3	4	4	4	3	4	4	3	4	4	3	4	4	3	4	4	4	4	4	6	5	6	6	6	5	6	5	5	5	5	5	3	3	3	3	3	3	3	3
1	19	3	4	4	2	4	3	2	2	5	3	2	5	5	5	5	5	5	5	5	5	5	5	3	5	3	2	4	4	7	7	7	7	7	7	7	7	7	7	7	7	3	3	3	3	2	3	3	3
2	18	2	4	4	4	4	4	4	4	4	4	4	4	4	3	4	3	4	4	4	4	4	4	4	2	2	2	4	2	5	5	5	5	5	5	5	5	5	5	5	5	3	3	3	3	2	3	2	2
2	19	4	4	4	4	4	4	4	4	4	4	4	4	4	4	4	4	4	3	4	4	4	4	4	4	4	4	4	4	5	5	5	5	5	5	5	5	5	5	5	5	3	3	3	3	3	3	3	3
2	15	4	3	4	4	4	4	4	4	4	4	4	4	4	4	4	4	4	4	4	4	4	4	4	4	4	4	4	4	6	5	5	6	5	6	5	5	6	5	5	6	3	4	3	4	3	3	3	4
2	19	2	4	3	4	3	4	4	4	4	3	4	3	3	4	2	4	3	4	3	3	4	3	4	3	4	4	4	3	5	4	5	5	5	5	5	4	5	5	5	5	3	3	2	3	3	2	3	3
2	20	4	4	3	3	3	4	3	4	3	3	4	4	3	4	4	5	4	3	4	4	5	4	3	4	5	3	4	4	6	6	6	6	6	6	6	6	6	6	6	6	3	3	3	3	3	3	3	3
1	21	3	4	4	4	4	4	4	4	4	4	4	4	4	4	4	4	4	4	4	4	4	4	4	4	4	4	4	4	6	6	6	6	6	6	6	6	6	6	6	6	4	4	3	4	3	3	3	3
2	19	5	5	3	4	4	4	4	4	5	5	5	5	5	5	5	5	5	5	5	5	5	5	5	5	5	5	5	5	7	7	7	7	7	7	7	7	7	7	7	7	4	4	4	4	4	4	4	4
2	19	2	4	4	3	4	3	2	2	4	2	2	3	3	4	4	4	4	4	4	4	4	3	3	3	2	1	4	2	5	5	4	5	5	6	6	6	6	6	6	6	3	3	3	3	2	2	3	4
2	20	3	3	3	3	3	3	3	3	3	3	3	3	3	3	3	3	3	3	3	3	3	3	3	3	3	3	3	3	4	4	4	4	4	4	4	4	4	4	4	4	3	3	3	3	3	3	3	3
2	20	2	4	4	2	2	4	2	2	3	3	3	3	3	3	3	3	2	4	3	4	4	2	2	2	2	2	2	2	4	4	4	4	4	4	4	4	4	4	4	4	3	3	3	3	3	3	3	3
2	19	3	4	4	2	4	5	5	5	5	5	5	5	5	5	5	5	5	5	5	5	3	5	5	5	5	2	5	5	7	7	7	7	7	7	7	7	7	7	7	7	4	4	3	4	2	2	4	4
2	20	2	3	4	2	4	4	2	2	3	2	2	4	4	4	3	4	4	4	3	3	3	2	3	4	4	4	3	3	4	5	6	5	5	5	3	5	5	3	5	5	3	3	3	4	3	3	2	3
2	20	2	5	5	2	4	4	4	3	5	4	2	4	5	4	4	5	5	5	5	5	5	2	3	4	2	1	2	4	7	7	7	7	7	7	7	7	7	7	7	7	3	3	3	2	2	3	3	3
2	21	1	1	1	3	1	4	3	1	5	2	2	5	1	1	3	2	4	2	1	4	2	4	2	1	3	2	3	1	7	2	5	2	3	1	6	3	3	2	5	5	2	2	3	2	1	3	3	2
1	19	3	3	3	3	3	3	3	3	3	3	3	3	3	3	3	3	3	3	3	3	3	3	3	3	3	3	3	3	4	4	4	4	4	4	4	4	4	4	4	4	2	2	2	2	2	2	2	2
2	20	2	2	2	2	2	4	2	2	4	2	2	2	2	2	2	4	4	4	4	4	4	4	4	2	2	2	2	2	6	6	6	6	6	6	6	6	6	6	6	6	3	3	3	3	3	1	2	2
2	19	3	3	3	2	3	3	1	2	3	2	3	3	3	3	3	3	3	3	3	3	3	3	3	3	3	1	1	3	4	6	5	7	5	4	4	7	4	4	4	4	3	3	2	3	3	3	3	3
2	21	5	5	5	4	5	5	4	5	5	5	5	5	5	5	5	5	5	5	5	5	5	3	5	5	5	2	5	5	6	7	7	7	7	6	6	6	6	7	6	7	4	4	4	4	4	4	4	4
2	20	3	4	3	4	3	4	3	4	3	4	3	4	3	4	3	4	3	4	3	4	3	4	3	4	3	4	3	4	5	6	5	6	5	6	5	6	5	6	5	6	3	4	3	4	3	4	3	4
2	19	3	3	3	3	3	3	3	3	3	3	3	3	3	3	3	3	3	3	3	3	3	3	3	3	3	3	3	3	4	4	4	4	4	4	4	4	4	4	4	4	3	3	3	3	3	3	3	3
2	19	4	4	4	3	4	4	3	4	4	4	4	4	4	4	4	4	4	4	4	4	4	4	4	4	4	4	4	4	4	4	4	4	4	4	4	4	4	4	4	4	3	3	3	3	3	3	3	3
1	19	3	4	3	3	4	4	4	4	4	4	4	3	3	3	4	4	4	4	4	4	4	2	3	3	3	2	2	3	5	6	5	6	5	5	5	5	5	6	4	5	3	3	3	3	2	3	3	3
2	18	4	4	4	4	4	4	4	4	4	4	4	4	4	4	4	4	4	4	4	4	4	4	4	4	4	4	4	4	4	4	4	4	4	4	4	4	4	4	4	4	3	3	3	3	3	3	3	3
1	19	5	3	3	3	3	3	3	3	3	2	2	4	4	4	4	4	4	4	4	4	4	4	4	4	4	4	4	4	5	5	5	6	6	5	5	5	6	6	6	5	3	3	3	3	3	3	3	3
1	20	2	4	4	4	4	2	2	2	4	2	2	3	2	2	2	2	2	2	2	3	2	2	2	2	2	2	2	2	5	5	5	5	5	5	5	5	5	5	5	5	3	3	2	2	2	2	2	2
2	19	2	5	5	5	5	5	5	5	5	5	5	4	4	3	4	3	4	4	4	4	4	3	4	3	4	3	4	3	5	6	5	5	5	5	4	5	5	5	5	5	4	4	4	3	3	3	3	3
2	20	5	5	5	5	5	5	5	5	5	5	5	5	5	5	5	5	5	5	5	5	5	5	5	5	5	5	5	5	7	7	7	7	7	7	7	7	7	7	7	7	4	4	4	4	4	4	4	4
2	19	5	5	5	5	5	5	5	5	5	4	4	5	5	5	5	5	5	5	5	5	5	5	5	5	5	4	5	5	7	7	7	7	7	7	7	7	7	7	7	7	4	4	4	4	4	4	4	4
1	19	2	4	4	4	4	4	2	4	4	3	4	4	4	4	4	4	4	4	4	4	4	3	3	2	2	2	3	3	6	6	6	6	5	5	5	5	6	6	6	6	3	3	3	3	3	3	3	3
2	18	5	5	5	5	5	5	5	5	5	5	5	5	5	5	5	5	5	5	5	5	5	5	5	5	5	5	5	5	7	7	7	7	7	6	6	7	7	6	5	4	3	3	3	3	4	4	3	3
2	18	1	5	5	5	1	5	5	1	5	1	1	1	1	1	1	1	1	1	1	1	1	1	1	1	1	1	1	1	4	4	4	4	4	4	4	4	4	4	4	4	2	2	2	2	2	2	2	2
2	19	4	4	4	3	4	4	4	4	4	4	4	4	4	4	4	4	4	4	4	4	4	4	4	4	4	4	4	4	5	5	5	5	5	5	5	5	5	5	5	5	3	3	3	3	3	3	3	3
2	19	3	4	2	3	3	4	2	4	2	2	4	4	1	3	3	3	1	3	3	4	3	2	4	2	4	1	3	4	1	1	7	7	1	1	1	5	6	3	6	4	3	2	2	3	3	1	2	3
2	19	5	5	5	5	5	5	5	5	5	5	5	5	5	5	5	5	5	5	5	5	5	5	5	5	5	5	5	5	7	7	7	7	7	7	7	7	7	7	7	7	4	4	4	4	4	4	4	4
2	20	5	4	4	5	4	4	3	4	4	4	3	4	4	4	5	4	5	4	5	4	5	4	5	5	5	5	4	4	6	7	6	7	7	7	7	7	6	7	6	6	4	4	4	3	4	3	3	4
1	18	2	2	4	4	4	4	3	2	3	2	1	2	2	4	4	4	4	4	4	4	4	4	4	2	1	1	4	3	4	5	5	5	6	6	6	6	6	6	6	6	3	3	3	2	3	3	3	3
1	20	5	5	5	5	5	5	5	5	5	5	5	5	5	5	5	5	5	5	5	5	5	5	5	5	5	5	5	5	7	7	7	7	7	7	7	7	7	7	7	7	4	4	4	4	4	4	4	4
2	18	5	5	5	5	5	5	5	5	5	5	5	5	5	5	5	5	5	5	5	5	5	5	5	5	5	5	5	5	7	7	7	7	7	7	7	7	7	7	7	7	4	4	4	4	4	4	4	4
1	18	5	5	5	5	5	5	5	5	5	5	5	5	5	5	5	5	5	5	5	5	5	5	5	5	5	3	4	5	6	6	7	7	7	7	5	5	6	6	6	6	4	4	4	4	4	4	4	4
2	20	3	4	4	3	3	4	3	2	3	2	3	2	4	2	3	4	4	3	3	3	4	2	3	3	3	3	3	3	6	5	5	7	6	6	6	6	5	6	5	6	3	3	4	3	3	4	3	3
2	20	3	3	3	3	3	3	3	4	3	4	3	3	3	3	3	3	3	3	3	3	3	3	3	3	3	3	3	3	4	4	4	4	4	4	4	4	4	4	4	4	3	3	3	3	3	3	3	3
1	19	4	3	3	3	3	3	3	3	3	3	3	3	3	3	3	3	4	4	3	3	4	3	3	3	3	3	3	3	4	4	4	4	3	4	4	3	4	4	4	4	3	3	3	3	3	3	3	3
1	20	3	2	2	4	4	4	3	4	4	4	3	3	4	4	4	4	4	4	4	4	4	4	4	3	4	2	4	4	6	6	6	6	6	6	6	6	6	6	6	6	3	3	3	3	3	3	3	3
1	18	3	4	4	4	4	4	4	4	4	4	4	3	3	3	3	3	3	3	3	4	3	3	2	2	2	3	3	3	5	5	6	6	6	6	6	6	6	6	6	6	3	3	3	3	3	3	2	3
2	19	4	4	4	2	4	3	2	2	2	2	4	4	3	2	4	4	4	4	4	4	4	4	3	3	3	3	3	3	4	4	4	4	4	4	4	4	4	4	4	4	3	3	3	3	3	3	2	3
2	20	3	4	5	5	4	5	4	4	4	5	5	4	4	4	4	5	4	4	4	5	5	5	4	5	4	4	5	4	6	6	5	7	7	7	6	6	7	7	6	6	4	3	4	3	4	3	3	3
2	20	4	4	5	4	4	5	5	4	4	4	4	4	5	4	5	4	5	4	4	5	4	4	5	4	5	4	5	4	7	6	6	6	7	6	6	6	7	6	6	6	4	3	3	3	4	2	4	4
2	19	5	5	5	5	5	5	5	5	5	5	5	5	5	5	5	5	5	5	5	5	5	5	5	5	5	5	5	5	7	7	7	7	7	7	7	7	7	7	7	7	4	4	4	4	4	4	4	4
2	18	5	5	5	5	5	5	5	5	5	5	5	5	5	5	5	5	5	5	5	5	5	5	5	5	5	5	5	5	7	7	7	7	7	7	7	7	7	7	7	7	4	4	4	4	4	4	4	4
2	18	2	4	3	4	3	4	3	4	4	2	3	4	4	3	3	3	3	3	3	3	4	3	4	3	4	3	4	3	6	5	6	6	5	5	4	5	5	5	6	5	3	3	3	2	2	2	3	2
1	20	1	3	2	1	5	3	1	1	5	3	3	3	5	3	5	5	5	2	3	3	5	1	3	1	1	1	1	3	4	4	4	4	4	4	4	4	6	4	4	4	4	4	2	2	2	2	2	2
1	19	5	5	5	5	5	5	5	5	5	5	5	5	5	5	5	5	5	5	5	5	5	5	5	5	5	5	5	5	7	7	7	7	7	7	7	7	7	7	7	7	4	4	4	4	4	4	4	4
2	20	4	4	4	4	4	4	4	4	4	4	4	4	3	4	4	4	2	4	4	4	4	3	4	4	5	4	4	4	6	5	5	6	6	6	5	5	6	6	5	6	3	3	2	3	3	3	3	3
2	20	2	4	4	5	4	5	4	4	5	5	5	4	4	4	5	4	5	4	4	4	3	4	4	3	4	1	4	4	6	6	7	6	6	6	5	7	6	7	6	7	4	4	4	4	3	3	4	3
2	19	3	5	3	2	3	3	4	3	3	4	3	5	3	5	3	5	2	5	3	5	3	4	3	3	3	3	3	3	4	4	4	4	4	4	4	4	4	4	4	4	3	2	3	2	3	2	3	2
2	19	5	5	5	5	5	5	3	5	5	5	5	5	5	5	5	5	5	5	5	5	5	5	5	5	5	4	5	5	7	7	7	5	7	6	5	6	5	5	6	6	4	4	4	4	4	3	4	4
2	13	5	5	5	5	5	5	5	4	5	4	5	5	5	5	4	4	5	4	5	5	4	3	5	4	5	4	4	5	6	7	6	7	7	6	6	6	7	7	6	6	4	4	4	4	3	3	4	4
2	19	4	4	4	4	4	4	4	4	4	4	4	4	4	4	4	4	4	4	4	4	4	4	4	4	4	4	4	4	4	4	4	4	4	4	4	4	4	4	4	4	3	3	3	3	3	3	3	3
1	20	4	4	5	4	4	4	4	4	4	3	3	4	3	3	4	4	4	4	3	4	4	4	3	4	3	4	3	4	5	5	5	5	5	5	5	5	5	5	5	5	3	3	3	3	3	3	3	4
1	19	4	4	4	4	4	4	4	4	4	4	4	4	4	4	4	4	4	4	4	4	4	4	4	4	4	4	4	4	5	5	5	5	5	5	5	5	5	5	5	5	3	3	3	3	3	3	3	3
1	18	4	4	3	4	3	4	4	4	3	3	3	4	4	4	3	3	4	4	3	4	3	4	4	3	4	4	4	4	5	4	6	5	5	4	4	5	5	5	5	5	3	2	3	2	3	3	3	3
2	19	5	5	5	5	5	5	5	5	5	5	5	5	5	5	5	5	5	5	5	5	5	5	5	5	5	5	5	5	7	7	7	7	7	7	7	7	7	7	7	7	4	4	4	4	4	4	4	4
1	21	4	5	5	5	5	5	4	5	5	5	4	4	4	5	5	4	5	4	5	4	5	4	5	5	4	5	4	5	7	7	4	4	7	7	7	4	7	7	7	7	4	4	4	4	2	4	4	4
1	20	2	3	4	4	4	3	3	4	3	2	2	3	4	4	4	4	4	4	4	3	3	2	3	4	3	2	4	4	4	4	4	4	4	5	5	5	5	5	5	5	3	4	4	4	3	3	3	2
2	20	3	4	4	4	4	3	4	4	4	4	4	4	4	4	4	3	3	4	4	3	4	4	4	4	4	4	4	4	6	6	6	6	5	6	6	6	6	5	6	6	3	3	3	4	3	3	3	3
2	19	4	4	4	4	4	4	4	4	4	4	4	4	4	4	4	4	4	4	4	4	4	4	4	4	4	4	4	4	6	6	6	6	6	6	6	6	6	6	6	6	3	3	3	3	3	3	3	3
2	20	2	3	2	2	3	2	2	2	2	2	2	2	3	2	2	2	2	2	2	2	3	2	2	2	2	2	3	2	3	3	3	4	3	3	3	5	5	5	5	5	3	3	2	2	2	3	3	2
2	18	3	3	3	3	3	3	3	3	3	3	3	3	3	4	4	4	4	4	4	4	4	4	4	4	4	4	4	4	6	6	6	6	6	6	6	6	6	6	6	6	3	3	3	3	3	3	3	3
2	18	4	4	4	4	4	4	4	4	4	4	4	4	4	4	4	4	4	4	4	4	4	4	4	4	4	4	4	4	6	6	6	6	6	6	6	6	6	6	6	6	3	3	3	3	3	3	3	3
2	19	5	5	5	5	5	5	5	5	5	5	5	5	5	5	5	5	5	5	5	5	5	5	5	5	5	5	5	5	7	7	7	7	7	7	7	7	7	7	7	7	4	4	4	4	4	4	4	4
1	20	4	3	3	3	3	3	3	3	3	3	3	2	2	2	2	2	2	2	2	2	4	4	4	4	4	2	4	2	5	5	5	5	4	5	5	5	5	5	5	5	3	3	3	3	3	3	3	3
2	18	4	4	4	4	4	4	4	4	4	4	4	4	4	4	4	4	4	4	4	4	4	4	4	4	4	4	4	4	5	5	5	5	5	5	5	5	5	5	5	5	3	3	3	3	3	3	3	3
1	19	2	2	2	2	2	2	2	2	2	2	2	2	2	2	2	2	2	2	2	2	2	2	2	2	2	2	2	2	6	6	6	6	6	6	6	6	6	6	6	6	3	3	3	3	2	3	3	2
1	18	2	4	4	4	4	2	2	2	2	2	2	4	4	4	4	4	4	4	4	4	4	4	4	4	4	4	4	4	5	5	5	5	5	5	5	5	5	5	5	5	3	3	3	3	3	3	3	3
2	19	3	4	4	4	4	4	4	4	4	4	4	4	4	4	4	4	4	4	4	4	4	3	4	4	4	3	4	3	6	6	6	6	6	6	6	6	6	6	6	6	3	3	3	3	3	3	3	3
2	20	4	4	4	4	4	4	4	4	4	3	3	3	3	4	4	4	4	4	4	4	3	3	4	4	2	4	2	4	6	5	3	5	5	5	5	3	6	3	6	3	3	2	3	3	3	2	3	3
2	19	4	4	4	4	4	4	4	4	4	4	4	4	4	4	4	4	4	4	4	4	4	4	4	4	4	4	4	4	6	6	6	6	6	6	6	6	6	6	6	6	3	3	3	3	3	3	3	3
2	20	4	4	4	4	4	4	4	4	4	4	4	4	4	4	4	4	4	4	4	4	4	4	4	4	4	4	4	4	5	5	5	5	5	5	5	5	5	5	5	5	3	3	3	3	3	3	3	3
1	18	5	5	5	5	5	5	5	5	5	5	5	5	5	5	5	5	5	5	5	5	5	5	5	5	5	5	5	5	7	7	7	7	7	7	7	7	7	7	7	7	4	4	4	4	4	4	4	4
1	19	4	3	3	3	3	3	3	3	3	3	3	3	3	3	3	3	3	3	3	3	3	3	3	3	3	3	3	3	4	4	4	4	4	4	4	4	4	4	4	4	3	3	3	3	3	3	3	3
2	19	2	4	4	4	3	4	3	3	2	3	4	3	2	2	2	2	2	2	2	3	2	2	2	2	2	2	2	2	5	6	3	5	4	4	3	4	5	6	5	7	3	3	2	2	2	2	2	1
1	18	1	5	5	2	4	3	3	2	4	2	2	3	4	3	3	4	4	4	3	4	4	3	2	2	1	1	2	2	6	6	6	6	7	7	6	5	7	7	5	6	3	3	2	3	2	3	3	2
2	18	4	4	4	4	4	4	4	4	4	4	4	4	4	4	4	4	4	4	4	4	4	4	4	4	4	4	4	4	6	6	6	6	6	6	6	6	6	6	6	6	3	3	3	3	3	3	3	3
1	20	2	4	4	4	4	4	4	4	4	3	3	4	4	4	3	4	3	4	3	4	4	3	4	3	4	2	2	3	4	4	4	4	4	5	3	3	6	6	6	6	3	3	3	3	3	3	3	2
2	20	4	4	4	4	4	4	4	4	4	4	4	4	4	4	4	4	4	4	4	4	4	4	4	4	4	4	4	4	6	6	6	6	6	6	6	6	6	6	6	6	3	3	3	3	3	3	3	3
2	20	4	4	4	4	4	4	4	4	4	4	4	4	4	4	4	4	4	4	4	4	4	4	4	4	4	4	4	4	5	5	5	5	5	5	5	5	5	5	5	5	3	3	3	3	3	3	3	3
2	19	2	2	2	2	2	2	2	2	2	2	2	2	2	2	2	2	2	2	2	2	2	2	2	2	2	2	2	2	3	2	3	3	3	3	3	3	3	4	4	4	2	2	2	2	2	2	2	2
1	20	3	1	3	3	5	5	3	4	5	2	2	5	5	2	5	5	5	5	5	5	5	5	5	1	1	1	5	2	7	7	7	7	7	7	7	7	7	7	7	7	4	4	4	1	1	4	3	3
2	18	4	4	4	4	4	5	5	5	4	4	4	4	4	5	4	3	4	3	4	4	3	3	4	5	3	4	3	4	6	6	5	6	6	7	6	4	5	6	5	6	3	3	3	3	3	3	3	3
1	18	3	4	4	2	4	4	3	2	4	4	3	3	4	4	4	4	4	4	4	4	4	2	3	4	4	2	4	4	6	3	6	6	3	6	5	6	3	6	6	5	3	3	3	3	2	3	3	3
1	19	2	2	2	2	4	2	2	2	2	2	2	4	4	3	4	4	4	4	4	4	4	3	4	4	4	1	4	3	4	3	6	6	5	6	6	5	6	5	5	5	3	3	3	3	3	3	3	2
2	21	4	4	4	4	4	4	4	4	4	4	4	4	4	4	4	4	4	4	4	4	4	3	4	4	4	4	3	3	7	7	7	7	7	7	7	7	7	7	7	7	4	4	4	4	4	4	4	4
1	19	4	2	2	3	4	4	2	2	2	2	2	4	4	4	4	4	4	4	2	2	4	2	4	2	4	1	2	2	4	5	7	7	7	7	7	7	7	7	7	7	3	3	2	3	2	2	2	2
2	20	4	4	4	4	4	4	4	4	4	4	4	4	4	4	4	4	4	4	4	4	4	4	4	4	4	4	4	4	6	6	6	6	6	6	6	6	6	6	6	6	3	3	3	3	3	3	3	3
2	18	3	3	3	3	3	3	3	3	3	3	3	3	3	3	3	3	3	3	3	3	3	3	3	3	3	3	3	3	4	4	4	4	4	4	4	4	4	4	4	4	3	3	3	3	3	3	3	3
2	20	4	4	3	3	3	4	3	3	4	3	3	3	4	3	3	4	4	4	4	4	4	3	4	4	4	4	4	4	5	5	5	5	5	5	5	5	5	5	5	5	3	3	3	3	3	3	3	3
2	19	5	5	5	5	5	5	5	5	5	5	5	5	5	5	5	5	5	5	5	5	5	5	5	5	5	5	5	5	4	6	7	5	7	7	3	5	5	5	5	5	4	4	4	4	4	4	4	4
1	20	3	4	4	4	4	4	4	4	4	4	4	4	4	4	4	4	4	4	4	4	4	4	4	4	4	4	4	4	5	4	5	6	4	5	5	5	5	5	6	5	3	3	3	3	3	3	3	3
2	20	3	4	4	4	4	3	3	3	4	4	3	4	4	4	4	4	4	4	4	4	4	4	4	4	4	3	4	4	6	6	7	7	7	6	7	7	7	7	7	7	4	4	4	3	4	4	4	4
1	20	4	4	4	2	4	4	2	4	4	2	2	4	4	4	4	4	4	4	4	4	4	4	4	4	2	2	4	3	4	5	5	4	6	5	5	2	6	6	7	5	4	4	3	3	3	3	3	3
2	20	4	4	4	4	4	4	4	4	4	4	4	4	4	4	4	4	4	4	4	4	4	4	4	4	4	4	4	4	6	6	6	6	6	6	6	6	6	6	6	6	3	3	3	3	3	3	3	3
2	19	3	3	3	3	3	3	3	3	3	3	3	3	3	3	3	3	3	3	3	3	3	3	3	3	3	3	3	3	4	4	4	4	4	4	4	4	4	4	4	4	2	2	2	2	2	3	2	3
2	21	3	2	3	2	2	3	4	2	3	3	3	2	4	4	2	2	3	3	4	2	3	4	3	4	2	3	2	3	3	4	3	3	5	3	2	3	3	3	3	3	3	3	3	3	3	3	3	3
2	20	1	4	4	5	4	4	4	4	4	4	4	4	4	4	4	4	4	4	4	4	4	2	4	4	4	1	4	4	6	6	6	6	6	6	6	6	6	6	6	6	3	3	3	3	3	3	3	3
2	21	1	2	1	4	3	2	1	4	4	2	4	4	4	2	2	2	2	2	2	2	2	2	4	2	2	2	2	2	6	6	5	3	6	6	6	6	6	6	6	7	3	3	3	3	2	3	2	1
1	19	4	4	4	4	4	4	4	4	4	4	4	4	4	4	4	4	4	4	4	4	4	4	4	4	4	4	4	4	6	6	6	6	6	6	6	6	6	6	6	6	3	3	3	3	3	3	3	3
2	20	2	4	3	4	4	4	2	4	4	3	4	2	4	3	2	4	4	4	3	3	3	3	4	2	2	2	2	3	5	6	6	6	6	6	6	6	6	6	6	6	3	3	3	3	3	3	3	3
1	19	2	4	4	2	4	4	2	2	2	2	2	4	4	2	3	4	4	3	2	4	3	4	3	2	2	2	2	3	4	4	5	6	5	4	4	6	5	5	5	4	3	2	3	2	2	2	2	2
2	20	2	3	3	4	2	3	1	3	3	3	3	3	3	3	3	3	3	3	3	3	3	3	3	3	3	3	3	3	4	4	4	4	4	4	4	4	4	4	4	4	3	3	3	3	3	2	3	2
1	18	2	4	4	3	4	3	2	2	4	3	3	3	4	4	4	4	4	4	4	3	4	3	4	2	2	1	4	3	3	5	4	4	5	5	5	4	6	4	4	5	3	3	2	3	2	3	3	2
2	19	3	3	3	3	3	3	3	3	3	3	3	3	3	3	3	3	3	3	3	3	3	3	3	3	3	3	3	3	4	4	4	4	4	4	4	4	4	4	4	4	3	3	3	3	3	2	3	2
1	19	2	2	2	2	2	2	2	2	2	2	2	2	2	2	2	2	2	2	2	2	2	2	2	2	2	2	2	2	4	4	4	4	4	4	4	4	4	4	4	4	3	3	3	3	3	3	3	3
2	20	3	3	3	3	3	3	3	3	3	3	3	4	4	4	4	4	4	4	4	4	4	4	4	4	4	4	4	4	5	5	5	5	5	5	5	5	5	5	5	5	3	3	3	3	3	3	3	3
1	19	4	4	4	4	4	4	4	4	4	4	4	4	4	4	4	4	4	4	4	4	4	4	4	4	4	4	4	4	5	5	5	5	5	5	5	5	5	5	5	5	3	3	3	3	3	3	3	3
1	19	4	4	4	4	4	4	4	4	4	4	4	4	4	4	4	4	4	4	4	4	4	4	4	4	4	4	4	4	6	6	6	6	6	6	6	6	6	6	6	6	3	3	3	3	3	3	3	3
1	20	4	4	4	4	4	4	4	4	4	4	4	4	4	4	4	4	4	4	4	4	4	4	4	4	4	4	4	4	6	6	6	6	6	6	6	6	6	6	6	6	3	3	3	3	3	3	3	3
1	20	4	4	4	4	4	4	4	4	4	4	4	4	4	4	4	4	4	4	4	4	4	4	4	4	4	4	4	4	5	5	5	5	5	5	5	5	5	5	5	5	3	3	3	3	3	3	3	3
1	20	3	3	3	3	3	3	3	3	3	3	3	3	3	3	3	3	3	3	3	3	3	3	3	3	3	3	3	3	4	4	4	4	4	4	4	4	4	4	4	4	3	3	3	3	3	3	3	3
1	20	3	3	4	4	4	4	3	4	4	3	3	4	4	4	4	4	4	4	4	4	3	4	3	4	3	3	3	3	6	6	6	6	6	6	6	6	6	6	6	6	3	3	3	3	3	3	3	3
1	20	1	2	2	3	3	3	2	2	2	2	2	3	3	3	4	2	3	4	2	3	3	4	2	4	2	4	2	4	5	4	5	3	5	3	5	5	5	3	5	3	2	3	3	3	3	2	3	3
1	20	3	2	2	2	4	3	3	2	4	2	2	2	2	2	4	4	4	2	4	4	4	2	2	2	2	2	2	2	5	6	4	4	6	6	6	2	6	6	5	6	3	3	2	3	2	2	2	2
1	20	3	4	4	4	4	4	2	3	4	2	3	4	4	2	3	4	4	3	3	4	3	2	2	2	3	3	3	3	7	7	7	7	7	7	7	7	7	7	7	7	3	2	2	2	2	2	2	2
1	20	5	5	5	5	5	3	3	3	5	3	5	5	5	5	5	5	5	5	5	5	5	5	5	5	2	2	2	5	5	6	6	6	6	6	6	6	6	6	6	6	4	4	4	4	4	4	4	4
1	22	1	1	1	2	3	2	1	1	3	3	3	3	3	3	3	3	3	3	3	3	3	3	3	3	3	3	3	3	4	4	4	4	4	4	4	4	4	4	4	6	3	3	3	3	3	3	3	3
1	19	2	5	5	4	5	5	4	3	5	5	3	3	3	3	3	5	5	5	5	5	5	5	5	3	2	2	4	4	7	7	7	7	7	7	7	7	7	7	7	7	4	4	4	4	2	2	2	2
1	20	3	4	4	2	4	4	2	2	4	2	2	4	4	4	4	4	4	4	4	4	4	2	2	3	4	2	4	3	6	6	6	6	6	6	6	6	6	6	5	5	3	3	2	3	2	3	3	3
1	20	1	4	4	4	3	2	3	4	4	3	4	3	3	3	3	3	4	4	3	4	4	3	2	2	2	2	2	2	5	5	6	5	6	6	6	4	6	6	4	6	3	3	2	2	3	2	3	2
1	20	2	3	4	4	4	4	2	3	4	3	4	3	4	3	3	4	3	3	3	3	3	3	3	3	3	3	3	3	5	5	5	4	3	3	4	5	5	5	3	5	3	3	3	2	2	2	3	3
1	20	1	1	1	1	1	1	1	1	1	1	1	1	1	1	1	1	1	2	1	1	1	1	1	1	1	1	1	1	1	5	5	5	6	6	6	6	6	6	5	6	3	2	1	1	1	1	1	1
1	19	2	2	2	2	3	3	3	3	3	2	2	3	2	3	4	3	2	4	3	3	3	2	4	3	4	2	3	3	6	3	5	5	6	5	5	5	6	6	5	5	3	3	3	3	2	2	3	3
1	19	1	3	5	1	5	3	3	1	4	1	1	5	5	1	5	5	5	5	5	5	5	1	5	1	1	1	5	1	7	7	7	7	7	7	7	7	7	7	7	7	3	3	3	1	2	3	3	2
1	19	1	4	2	3	4	4	4	3	4	4	3	3	4	4	3	4	4	4	4	4	4	4	4	4	2	3	2	2	4	5	5	6	5	5	5	6	6	5	5	5	3	3	2	3	2	3	3	2
1	21	4	4	4	4	4	4	2	2	4	3	2	4	4	3	4	4	3	3	3	4	4	4	2	3	2	2	4	4	5	5	5	5	5	5	5	5	5	5	5	5	3	3	3	3	3	3	3	3
1	20	3	3	4	4	4	4	4	4	4	4	4	4	4	3	4	4	4	5	5	5	4	3	3	2	2	1	4	4	6	6	6	7	7	6	6	7	6	6	6	6	4	4	3	2	2	2	3	3
1	20	2	4	4	3	4	4	4	3	4	3	2	4	4	3	4	5	4	4	4	4	4	4	4	3	2	1	4	3	6	6	7	7	6	6	6	7	6	6	7	7	3	3	3	2	2	3	3	2
1	19	2	4	4	4	4	4	3	4	4	4	3	4	4	4	4	4	4	4	4	4	4	4	4	4	4	4	4	4	5	6	6	6	5	5	5	5	5	5	5	5	3	3	3	3	3	3	3	3
1	19	2	4	4	3	4	4	2	3	4	4	2	4	4	3	3	4	4	4	4	4	4	3	4	3	4	2	4	4	5	6	6	6	6	6	6	6	6	6	6	6	4	4	4	3	2	3	3	3
1	19	2	4	3	2	4	4	3	2	4	2	2	3	3	3	4	4	3	2	3	4	3	4	4	2	3	2	4	3	5	5	6	6	5	5	5	6	5	5	6	6	3	2	3	2	2	3	3	3
1	20	5	2	4	4	4	2	1	4	5	3	5	3	4	3	3	5	4	4	4	5	5	3	3	3	3	4	1	4	7	7	7	7	7	7	7	7	7	7	7	7	4	4	3	3	1	2	3	1
1	19	2	3	3	3	3	3	3	3	3	3	3	3	3	3	3	3	3	3	3	3	3	3	3	3	3	3	3	3	4	4	4	4	4	4	4	4	4	4	4	4	3	3	2	2	2	2	2	2
1	20	3	3	4	3	4	4	3	3	4	3	3	3	4	4	3	4	4	4	4	4	4	4	4	3	3	2	3	3	5	5	6	5	6	6	6	6	6	6	6	6	3	3	3	3	2	2	2	3
1	20	3	2	4	4	3	4	4	4	3	4	5	4	4	3	3	4	4	4	3	3	4	2	3	3	4	1	4	4	5	5	5	5	4	4	4	4	4	4	4	4	3	2	2	3	2	3	3	3
1	20	3	2	4	4	3	4	4	4	3	4	5	4	4	3	3	4	4	4	3	3	4	2	3	3	4	1	4	3	5	5	6	6	4	5	5	6	6	6	6	4	3	3	2	2	3	3	2	2
1	20	2	2	3	2	4	3	2	2	3	2	2	3	4	3	2	4	4	4	4	4	4	2	4	4	2	2	2	3	3	6	3	4	5	6	6	4	6	6	4	6	3	3	3	2	2	3	3	2
2	19	3	5	5	5	5	5	5	5	5	5	5	5	5	5	5	5	5	5	5	5	5	5	5	5	5	5	5	5	7	7	7	7	7	7	7	7	7	7	7	7	4	4	4	4	4	4	4	4
1	19	2	4	4	2	3	4	3	2	4	3	2	4	3	3	3	3	4	4	3	4	4	2	2	2	2	2	2	2	4	4	4	5	5	5	5	3	5	5	5	4	3	3	3	2	3	3	3	3
1	20	4	3	3	3	3	4	4	2	4	4	4	4	4	4	4	3	4	4	4	4	4	4	4	4	4	4	4	4	5	5	5	5	5	5	5	5	5	5	5	5	3	3	3	3	2	3	3	3
2	18	4	4	4	4	4	4	4	4	4	4	4	4	4	4	4	4	4	4	4	4	4	4	4	4	4	4	4	4	6	6	6	6	6	6	6	6	6	6	6	6	3	3	3	3	3	3	3	3
1	20	3	5	2	5	3	2	2	2	2	2	2	2	2	2	2	2	2	2	2	4	4	2	2	2	2	2	2	2	6	6	6	6	6	6	6	6	6	6	6	6	3	3	3	3	3	2	3	2
2	18	3	3	3	3	3	3	3	3	3	3	3	3	3	3	3	3	3	3	3	3	3	3	3	3	3	3	3	3	4	4	4	4	4	4	4	4	4	4	4	4	3	3	3	3	3	3	3	3
1	18	3	4	4	4	4	4	4	4	4	4	5	4	4	4	4	4	5	4	2	4	4	2	4	4	4	2	2	4	6	6	7	7	7	7	6	5	6	6	7	4	3	3	3	3	3	3	2	3
2	20	3	3	3	3	3	3	3	3	3	3	3	3	3	3	3	3	3	3	3	3	3	3	3	3	3	3	3	3	4	4	4	4	4	4	4	4	4	5	4	5	3	3	3	3	3	3	3	3
1	21	5	5	5	5	5	5	5	5	5	5	5	5	5	5	5	5	5	5	5	5	5	5	5	5	5	5	5	5	7	7	7	7	7	7	7	7	7	7	7	7	4	4	4	4	4	4	4	4
1	19	4	4	4	4	4	4	4	4	4	4	4	4	4	4	4	4	4	4	4	4	4	4	4	4	4	4	4	4	6	6	6	6	6	6	6	6	6	6	6	6	3	3	3	3	3	3	3	3
2	20	5	5	5	5	5	5	5	5	5	5	5	5	5	5	5	5	5	5	5	5	5	5	5	5	5	5	5	5	7	7	7	7	7	7	7	7	7	7	7	7	4	4	4	4	4	4	4	4
2	20	2	4	4	4	4	4	4	3	3	4	4	3	2	4	3	4	3	4	2	3	3	4	4	4	3	2	4	3	5	5	5	6	6	5	6	6	6	5	6	6	3	3	3	3	3	3	3	3
2	19	3	4	3	4	3	4	3	3	4	3	3	3	3	4	3	4	3	3	4	4	3	2	3	4	2	2	2	3	5	4	5	5	4	5	3	4	5	5	5	5	3	3	3	3	3	3	3	3
2	18	2	2	2	2	2	2	2	2	2	2	2	2	2	2	2	2	2	2	2	2	2	2	2	2	2	2	2	2	4	4	5	5	5	4	4	5	4	4	4	4	3	3	3	3	3	3	3	3
2	19	5	5	5	5	5	5	5	5	5	5	5	5	5	5	5	5	5	5	5	5	5	5	5	5	5	5	5	5	7	7	7	7	7	7	7	7	7	7	7	7	4	4	4	4	4	4	4	4
2	20	2	4	4	4	3	4	2	3	3	2	2	3	2	2	2	4	4	3	3	4	3	2	2	2	2	2	2	2	5	4	6	6	3	4	5	4	3	5	5	5	2	2	2	3	3	2	3	2
1	21	4	3	4	3	4	3	4	3	4	4	3	4	3	3	2	4	3	2	3	5	2	3	3	3	3	4	2	2	5	3	4	5	4	5	4	3	7	6	5	6	3	3	2	3	3	2	2	3
1	20	4	4	4	4	4	4	4	4	4	4	4	4	4	4	4	4	4	4	4	4	4	4	4	4	4	4	4	4	6	6	6	6	6	6	6	6	6	6	6	6	4	4	4	4	4	4	4	4
1	20	3	4	4	1	4	3	3	1	4	3	2	3	3	3	3	3	4	2	2	1	2	4	1	1	1	1	2	2	4	6	7	7	6	6	6	7	6	6	7	7	3	3	2	2	2	2	2	2
1	20	4	4	4	4	4	4	4	4	4	4	4	4	4	4	4	4	4	4	4	4	4	4	4	4	4	4	3	4	5	6	6	6	5	5	5	6	6	6	6	6	3	3	3	3	2	3	3	2
1	20	4	4	4	4	4	4	4	4	4	4	4	4	4	4	4	4	4	4	4	4	4	4	4	4	4	4	4	4	6	6	6	6	6	6	6	6	6	6	6	6	4	4	3	3	3	3	3	2
1	18	4	4	3	4	4	4	4	3	3	4	3	4	3	4	3	4	3	4	3	4	3	4	3	4	3	4	4	3	6	4	5	6	6	5	4	6	6	5	4	5	3	3	3	3	3	3	2	2
1	19	4	4	4	4	4	4	4	4	4	4	4	4	4	3	4	4	4	4	4	4	4	3	4	3	3	3	4	4	7	7	7	7	6	6	6	6	6	6	6	6	3	3	3	3	2	3	3	2
1	19	3	3	4	5	4	3	3	5	3	3	5	4	4	3	3	4	4	4	4	5	5	3	4	2	3	1	2	3	5	6	6	6	6	6	5	5	6	6	6	6	3	3	3	3	2	3	3	2
2	21	1	1	2	1	1	1	1	1	1	1	1	1	1	2	1	1	1	1	1	1	1	1	1	1	1	1	1	1	1	1	1	1	1	1	1	1	1	1	1	1	1	1	1	1	1	1	1	1
1	22	2	3	4	2	3	4	2	3	4	2	2	2	2	2	2	2	2	2	3	3	3	2	2	3	2	2	4	2	3	5	3	5	5	5	5	5	5	5	5	5	3	3	3	3	2	2	3	3
2	20	2	4	4	2	4	4	2	2	4	4	2	4	4	4	4	4	4	4	4	4	4	4	4	2	2	2	2	2	6	6	6	6	6	6	6	6	6	6	6	6	3	3	3	3	3	3	3	3
1	18	3	3	3	3	3	3	3	3	3	3	3	3	3	3	3	3	3	3	3	3	3	3	3	3	3	3	3	3	5	5	5	5	5	5	5	5	5	5	5	5	3	3	3	3	3	3	3	3
2	20	2	5	1	4	2	4	3	2	4	2	4	2	4	4	2	4	4	4	2	3	3	4	1	4	2	4	3	4	4	4	4	4	4	4	4	4	4	4	4	4	3	3	2	3	2	3	3	3
2	18	5	5	5	5	5	5	5	5	5	5	4	4	3	5	4	4	3	4	5	5	4	3	4	5	4	3	5	4	7	7	7	6	5	6	7	6	7	6	7	6	4	3	4	3	4	3	4	3
2	20	3	4	4	4	4	4	4	4	4	4	3	4	4	4	4	4	4	4	4	4	4	3	4	3	3	3	3	3	4	4	4	4	4	4	4	4	4	4	4	4	3	3	3	3	2	3	3	3
2	18	5	5	5	5	5	5	5	5	5	5	5	5	5	5	5	5	5	5	5	5	5	5	5	5	5	5	5	5	7	7	7	7	7	7	7	7	7	7	7	7	4	4	4	4	4	4	4	4
2	19	4	4	4	4	4	4	4	4	5	4	4	4	4	4	4	4	4	4	5	4	4	4	4	4	4	2	5	4	6	6	6	6	6	7	6	6	6	7	6	6	3	3	4	3	4	3	3	3
2	20	1	1	1	1	1	1	1	1	1	1	1	1	1	1	1	1	1	1	1	1	1	1	1	1	1	1	1	1	1	1	1	1	1	1	1	1	1	1	1	1	1	1	1	1	1	1	1	1
1	20	4	4	4	4	4	3	3	4	4	4	4	4	4	4	4	4	4	4	4	4	4	3	4	4	4	3	3	4	4	4	4	4	4	4	4	4	4	4	4	4	3	3	3	3	3	3	3	3
2	19	2	4	3	1	1	3	3	3	3	3	3	3	3	3	3	3	3	3	3	3	3	3	3	3	3	3	3	3	4	4	4	4	4	4	4	4	4	4	4	4	2	3	3	2	2	2	2	2
2	22	4	4	4	4	4	4	4	4	4	4	4	4	4	4	4	4	4	4	4	4	4	4	4	4	4	4	4	4	7	7	7	7	6	6	6	6	6	6	6	6	4	4	4	4	4	4	4	4
1	20	5	5	5	5	5	5	5	5	5	5	5	5	5	5	5	5	5	5	5	5	5	5	5	5	5	5	5	5	7	7	7	7	7	7	7	7	7	7	7	7	4	4	4	4	4	4	4	4
2	19	4	4	4	4	4	4	4	4	4	4	4	4	4	4	4	4	4	4	4	4	4	4	4	4	4	4	4	4	6	6	6	6	6	6	6	6	6	6	6	6	3	3	3	3	3	3	3	3
1	19	4	3	4	4	4	4	4	4	4	4	4	4	4	4	4	4	4	4	4	4	4	4	4	4	4	2	4	4	6	6	6	6	6	6	6	6	6	6	6	6	3	3	3	3	3	3	3	2
2	20	5	5	5	5	5	5	5	5	5	5	5	5	5	5	5	5	5	5	5	5	5	5	5	5	5	3	5	5	7	7	7	7	7	7	7	7	7	7	7	7	4	4	4	4	4	4	4	4
2	20	5	5	5	5	5	5	5	5	5	5	5	5	5	5	5	5	5	5	5	5	5	5	5	5	5	5	5	5	7	7	7	7	7	7	7	7	7	7	7	7	4	4	4	4	4	4	4	4
1	20	2	3	3	1	1	3	3	3	3	3	1	3	3	4	4	4	4	4	4	4	4	2	4	4	2	1	4	3	5	5	7	6	7	7	7	7	7	7	7	7	4	4	4	4	4	4	4	4
1	21	5	5	5	5	5	5	5	5	5	5	5	5	5	5	5	5	5	5	5	5	5	5	5	5	5	5	5	5	7	7	7	7	6	7	6	7	7	7	7	7	4	4	4	4	4	4	4	4
2	20	5	5	5	5	5	5	5	5	5	5	5	5	5	5	5	5	5	5	5	5	5	5	5	5	5	5	5	5	7	7	7	7	7	7	7	7	7	7	7	7	4	4	4	4	4	4	4	4
2	2	5	5	5	5	5	5	5	5	5	5	5	5	5	5	5	5	5	5	5	5	5	5	5	3	5	5	5	5	6	6	6	6	6	6	6	6	6	6	6	6	4	4	4	4	4	4	4	4
1	21	5	5	5	5	5	5	5	5	5	5	5	5	5	5	5	5	5	5	5	5	5	5	5	5	5	5	5	5	7	7	7	7	7	7	7	7	7	7	7	7	4	4	4	4	4	4	4	4
2	20	4	5	5	5	5	5	5	5	5	5	5	5	5	5	5	5	5	5	5	5	5	5	5	5	5	2	4	5	7	7	7	7	7	7	7	7	7	7	7	7	4	4	4	4	4	4	4	4
2	19	5	5	5	5	5	5	5	5	5	5	5	5	5	5	5	5	5	5	5	5	5	5	5	5	5	5	5	5	7	7	7	7	7	7	7	7	7	7	7	7	4	4	4	4	4	4	4	4
2	19	1	5	5	5	5	5	5	5	5	5	5	5	5	5	5	5	5	5	5	5	5	5	5	5	5	5	5	5	7	7	7	7	7	7	7	7	7	7	7	7	4	4	4	4	4	4	4	4
1	19	3	4	4	3	4	4	3	3	4	3	3	3	4	4	4	4	4	4	4	4	4	3	3	4	3	2	2	4	6	6	6	6	6	6	6	6	6	6	6	6	3	3	3	3	3	3	3	3
2	19	5	4	4	5	5	4	3	4	5	5	4	5	5	5	5	5	5	5	5	5	5	5	5	5	5	5	5	5	6	6	6	6	6	5	6	7	6	6	6	6	4	4	3	3	3	3	3	4
1	19	4	4	4	4	4	4	4	4	4	4	4	4	4	4	4	4	4	4	4	4	4	4	4	4	4	4	4	4	5	6	6	7	7	7	7	7	7	7	7	7	4	4	4	4	4	4	4	4
1	19	4	4	4	4	4	4	4	4	4	4	4	4	4	4	4	4	4	4	4	4	4	4	4	4	4	4	4	4	6	6	6	6	6	6	6	6	6	6	6	6	3	3	3	3	3	3	3	3
1	19	3	5	4	3	4	4	3	3	3	3	3	3	3	3	3	4	4	4	4	4	4	4	4	3	3	3	3	3	4	4	4	4	4	4	4	4	4	4	4	4	3	3	3	3	3	3	3	2
1	19	4	4	4	4	4	4	4	4	4	4	4	4	4	4	4	4	4	4	4	4	4	4	4	4	4	4	4	4	7	7	7	7	7	7	7	7	7	7	7	7	4	4	4	4	4	4	4	4
1	18	4	4	4	4	4	4	4	4	4	4	4	3	4	3	4	4	3	4	4	4	4	3	4	4	3	5	4	4	4	4	4	4	4	4	4	5	5	4	5	5	3	3	2	3	3	2	3	2
1	19	4	4	4	4	4	4	4	4	4	4	4	4	4	4	4	4	4	4	4	4	4	2	4	4	4	4	4	3	5	5	4	4	4	4	5	5	5	5	5	5	3	3	2	3	3	2	3	3
1	19	2	4	4	4	4	4	4	3	4	3	2	4	4	4	4	4	4	4	4	4	4	4	4	4	2	2	2	4	6	6	6	6	6	6	6	6	6	6	6	6	3	3	3	3	3	3	3	3
1	19	3	2	5	3	5	5	2	5	5	3	2	3	5	5	3	5	5	5	5	2	5	5	2	5	5	1	5	5	7	7	7	7	7	7	7	7	7	7	7	7	4	4	4	4	4	4	4	4
1	20	1	2	2	2	2	3	3	3	3	3	3	2	2	2	2	2	2	2	2	2	2	2	2	2	2	2	2	2	6	6	6	6	6	6	6	6	6	6	6	6	2	2	2	2	1	1	1	1
1	18	4	4	4	4	4	5	2	2	4	2	2	4	4	3	4	4	4	4	4	4	4	4	4	4	4	4	4	4	4	6	5	6	4	5	4	4	5	6	6	6	3	3	3	3	3	3	3	3
1	20	5	5	5	5	5	5	5	5	5	5	5	4	4	5	5	5	5	5	5	5	5	5	5	5	5	5	5	5	4	7	7	3	2	4	4	2	6	4	1	6	4	4	4	4	4	4	4	4
1	19	3	3	2	4	3	3	4	3	3	2	3	3	3	2	2	4	3	3	3	3	3	2	4	2	3	1	3	3	5	5	5	5	6	5	4	5	4	4	3	3	2	2	2	3	2	2	2	2
1	19	4	4	4	4	4	4	4	4	4	4	4	4	4	4	4	4	4	4	4	2	3	3	3	3	4	2	2	2	4	4	1	1	4	4	4	4	6	1	1	4	3	3	3	3	3	3	3	3
1	18	2	4	4	4	4	4	4	4	4	4	3	3	4	4	4	4	4	4	4	4	4	4	3	3	4	3	4	3	4	4	4	5	5	5	5	4	5	4	4	4	3	3	3	3	3	3	3	2
1	18	3	2	3	2	3	4	2	3	4	4	4	3	4	4	4	4	4	4	4	3	4	2	4	3	2	2	4	4	5	5	5	5	6	6	6	5	6	6	6	6	3	3	3	3	3	3	3	3
1	19	4	4	4	5	4	4	5	5	5	5	5	5	5	4	5	4	3	4	4	4	4	3	4	5	5	5	3	5	6	5	7	7	7	7	7	7	5	6	6	6	4	4	3	4	3	4	3	4
1	19	3	2	4	4	4	4	4	4	4	4	3	4	4	3	4	4	2	4	4	3	4	4	2	2	4	1	4	2	6	7	6	6	7	7	6	7	6	6	6	7	3	4	3	3	4	3	4	2
1	19	3	4	4	4	4	4	4	3	3	2	3	4	4	5	4	4	4	4	4	4	4	4	4	4	4	4	4	4	6	6	6	6	6	6	6	6	6	6	6	6	3	3	3	4	3	3	3	2
1	18	5	5	5	5	5	5	5	5	5	5	5	5	5	5	4	5	4	5	5	5	4	4	3	4	4	5	4	5	6	6	7	7	6	6	6	6	6	6	6	6	4	4	3	4	4	2	4	4
1	20	2	3	4	4	4	4	3	4	4	2	2	4	4	2	3	4	4	4	4	3	3	4	2	2	2	3	2	3	5	5	4	3	4	4	5	3	5	5	3	4	3	3	2	4	2	2	3	2
1	18	4	4	4	4	4	4	4	4	4	4	4	4	4	4	4	4	4	4	4	4	4	4	4	4	4	4	4	4	6	6	6	6	6	6	6	6	6	6	6	6	3	3	3	3	3	3	3	3
1	18	5	5	5	5	5	5	5	5	5	5	5	5	5	5	5	5	5	5	5	5	5	5	5	5	5	5	5	5	7	7	7	7	7	7	7	7	7	7	7	7	4	4	4	4	4	4	4	4
1	19	3	4	4	3	4	4	3	3	4	3	3	3	4	3	3	4	4	3	4	3	4	4	3	3	3	3	3	3	5	5	5	5	5	5	5	5	5	5	5	5	3	3	3	3	3	3	2	3
1	20	3	2	4	2	4	4	4	4	4	4	2	4	4	4	4	4	4	4	4	4	4	4	4	4	4	4	4	4	6	6	6	6	6	6	6	6	6	6	6	6	3	3	3	3	3	3	3	3
1	18	4	2	3	2	2	4	2	2	2	2	2	4	4	4	4	4	3	4	4	2	4	2	4	4	2	2	2	3	6	6	6	6	6	6	6	6	6	6	6	6	3	3	3	3	1	3	3	3
1	19	2	4	4	1	5	4	4	4	4	4	2	4	5	5	5	5	5	5	4	4	4	4	4	4	3	1	5	4	6	6	3	4	6	6	6	2	7	7	3	7	4	4	4	4	4	3	4	4
1	19	4	4	4	4	4	4	4	4	4	4	4	4	4	4	4	4	4	4	4	4	4	4	4	4	4	4	4	4	4	4	4	5	6	6	6	2	6	6	4	4	3	3	3	3	3	3	3	3
1	19	1	2	2	3	4	4	3	4	4	2	2	4	4	2	4	4	4	4	2	4	3	3	5	2	2	2	4	4	5	5	5	5	5	5	5	5	5	5	5	5	3	3	3	3	2	3	3	3
1	19	1	1	1	1	1	3	2	1	1	1	1	1	1	1	1	1	1	1	3	2	3	3	1	1	1	1	1	1	3	5	2	2	4	3	5	2	6	2	2	6	1	1	1	1	1	1	1	1
1	19	4	4	2	3	5	4	1	4	5	5	2	5	5	5	5	5	5	5	4	4	5	5	4	5	5	1	4	5	7	7	5	6	5	5	6	5	7	6	6	6	4	4	4	4	3	2	4	4
1	19	4	4	4	4	4	3	3	2	4	3	2	4	4	4	4	4	4	4	4	4	4	4	4	4	4	4	4	4	6	6	6	6	6	7	6	6	6	6	6	6	3	3	3	3	3	3	3	3
1	19	3	2	2	2	4	3	4	2	4	4	4	4	4	4	4	4	4	4	4	4	4	4	4	2	4	2	4	3	5	6	5	6	6	6	6	6	6	6	6	6	2	3	3	3	2	2	3	3
1	19	4	3	4	3	4	3	4	4	4	4	3	4	3	4	4	3	4	3	3	4	4	3	4	4	4	3	4	3	4	4	5	4	5	5	5	4	5	4	5	5	3	3	3	3	3	3	3	3
1	18	2	2	2	3	4	2	3	2	3	2	3	3	4	3	3	3	3	3	3	4	4	3	4	3	2	1	3	2	4	5	5	5	5	5	5	4	5	5	5	5	3	3	3	3	2	3	3	3
1	20	2	2	4	4	4	4	4	3	4	2	2	3	3	2	4	4	4	4	4	4	4	3	3	2	2	2	2	2	7	7	7	7	7	7	7	7	7	7	7	7	4	4	2	2	2	2	2	3
1	18	2	2	2	4	2	3	3	4	3	2	2	2	4	4	4	4	5	4	5	5	5	4	5	4	5	1	2	4	3	2	4	4	5	6	6	3	5	5	5	5	3	3	3	4	2	3	3	3
1	21	2	2	3	3	3	3	4	3	3	4	4	3	4	3	2	4	4	4	4	3	4	3	4	3	4	1	4	3	6	6	6	6	6	5	6	6	6	6	6	6	3	2	3	3	1	3	3	3
1	21	1	2	3	3	3	2	2	3	3	2	2	3	4	3	4	4	4	4	3	3	4	3	3	2	2	1	3	4	3	5	2	1	5	5	5	2	5	5	2	5	3	3	3	3	2	3	3	3
1	19	2	2	4	3	4	4	3	4	4	3	2	3	3	3	3	4	4	3	4	4	4	4	4	3	3	3	3	4	6	6	6	5	6	7	7	5	7	7	5	7	3	3	3	3	3	3	2	2
2	19	5	5	1	5	5	5	5	5	5	5	5	5	5	5	5	5	5	5	5	5	5	5	5	5	5	5	5	5	7	7	7	7	7	7	7	7	7	7	7	7	4	4	4	4	4	4	4	4
1	19	4	4	4	4	4	4	3	4	4	3	2	3	4	5	4	5	4	5	4	4	4	4	3	5	4	1	4	3	4	4	4	4	4	4	4	4	4	4	4	4	3	3	3	4	3	3	3	2
1	21	2	2	4	1	4	4	4	2	3	3	2	2	4	1	4	4	4	4	4	4	3	1	2	2	1	1	1	4	5	5	1	1	5	6	6	1	6	6	1	6	3	1	3	3	1	3	3	2
1	19	1	1	1	2	4	3	3	2	3	2	3	2	4	2	3	4	3	3	3	4	4	2	2	2	3	1	4	3	4	5	4	5	3	3	4	4	4	6	3	4	3	3	2	2	1	2	3	3
1	18	4	4	4	4	4	4	4	4	4	4	4	4	4	4	4	4	4	4	4	4	4	4	4	4	4	4	4	5	6	6	6	6	6	6	6	6	6	6	6	6	4	4	4	4	4	4	4	4
1	20	4	4	4	4	4	3	2	2	3	4	2	3	3	3	3	4	4	4	4	4	4	3	3	3	2	2	4	2	5	5	5	4	5	5	4	4	5	5	4	4	3	3	3	3	3	3	3	3
1	19	1	3	3	4	4	3	4	4	4	3	4	3	4	3	4	4	4	3	3	4	4	2	3	3	4	4	4	4	7	6	6	6	6	6	6	6	6	6	6	6	3	3	3	3	2	3	2	3
1	19	4	3	3	3	4	3	3	3	4	3	2	3	4	4	4	4	4	4	4	4	4	3	4	3	2	2	2	3	4	5	4	4	5	5	6	5	6	5	4	6	3	3	3	3	3	3	2	3
1	19	1	4	4	3	3	4	3	4	2	2	2	2	4	2	3	4	4	4	3	4	4	2	3	2	2	2	4	2	3	3	6	3	7	5	5	4	4	6	7	6	3	3	2	4	2	2	2	2
1	19	3	3	4	4	4	4	4	4	4	2	1	3	3	4	3	4	4	4	4	5	5	2	2	3	2	2	2	4	5	6	7	7	7	6	5	7	6	7	7	5	3	3	3	3	2	3	3	3
1	19	3	4	3	2	4	3	3	2	4	4	2	4	4	3	4	4	4	4	3	4	2	2	2	2	3	3	4	3	7	6	6	7	7	6	7	6	7	7	6	6	3	3	3	2	3	3	2	2
1	19	3	2	2	4	4	3	3	4	4	2	4	4	3	3	4	4	4	3	3	4	3	2	2	2	2	2	2	3	5	6	5	5	6	6	6	5	6	5	5	6	3	3	2	2	2	2	2	2
1	19	4	4	4	4	4	4	4	4	4	4	4	4	4	4	4	4	4	4	4	4	4	4	4	4	4	4	4	4	5	4	6	6	6	6	6	6	4	4	6	6	3	3	3	3	3	3	3	3
1	19	5	4	2	1	4	3	2	2	4	2	2	5	5	5	4	5	5	5	4	3	4	3	4	5	2	1	4	4	4	3	5	2	2	4	2	1	5	3	6	2	3	4	4	4	3	3	3	4
1	19	3	4	4	3	4	4	3	3	4	3	3	3	3	3	3	4	4	4	4	4	4	4	4	4	4	4	4	4	5	6	5	6	6	6	6	6	6	6	6	6	3	3	3	3	3	3	3	2
1	18	2	4	4	4	4	4	2	4	4	2	2	3	4	2	4	4	4	4	2	4	3	2	2	2	2	2	2	3	6	6	6	6	4	6	6	3	6	6	6	6	3	3	2	2	2	2	2	2
1	20	4	4	4	4	4	4	3	4	4	2	2	4	4	4	4	4	4	4	4	4	4	4	4	4	4	4	4	4	5	7	7	7	6	6	6	6	6	6	6	6	3	3	3	3	3	3	3	3
1	19	3	2	2	2	4	4	4	3	4	3	3	4	3	3	3	3	4	4	4	5	5	3	3	3	3	2	4	2	4	5	5	5	4	4	5	7	5	5	5	5	3	3	3	3	4	3	3	3
1	19	4	4	4	2	4	4	4	4	4	4	2	4	4	3	4	4	4	4	3	4	3	4	3	3	4	4	4	4	4	6	6	5	6	6	5	5	5	6	6	6	3	3	3	3	2	3	3	3
2	20	2	3	3	2	4	3	3	2	4	3	3	3	3	3	3	3	4	3	3	4	3	2	3	3	3	2	3	3	5	5	5	5	6	5	5	5	5	5	5	5	3	3	3	3	3	3	3	3
1	19	4	4	4	4	4	4	4	4	4	4	4	4	4	4	4	4	4	4	4	4	4	4	4	4	4	4	4	4	6	6	6	6	6	6	6	6	6	6	6	6	3	3	3	3	3	3	3	3
1	18	5	5	5	5	5	5	5	5	5	5	5	5	5	5	5	5	5	5	5	5	5	5	5	5	5	5	5	5	7	7	7	7	7	7	7	7	7	7	7	7	4	4	4	4	4	4	4	4
1	19	2	2	2	2	4	3	2	2	4	4	2	3	3	3	3	3	3	3	4	4	3	3	4	3	3	2	4	2	4	4	4	4	4	4	4	4	3	4	4	4	3	3	2	3	3	3	3	3
1	19	2	2	4	2	4	3	2	2	4	3	2	3	4	3	4	4	4	3	2	3	3	2	4	3	2	2	3	4	4	6	6	6	5	5	5	5	5	6	5	6	3	3	2	3	3	2	3	2
1	19	2	2	4	2	4	4	3	2	4	3	1	3	4	2	4	4	4	4	4	5	4	4	3	2	4	1	4	3	6	7	6	5	6	6	6	7	7	7	5	6	3	3	2	1	1	2	2	3
1	19	4	4	5	4	5	4	4	5	5	4	3	4	4	4	4	4	4	4	4	4	4	4	4	3	3	2	4	4	5	6	6	4	7	7	7	5	7	7	5	7	4	4	4	4	3	4	4	4
1	19	2	3	4	3	4	4	4	3	4	4	3	4	4	4	4	4	4	4	4	4	4	4	4	4	3	3	4	4	5	5	5	5	5	5	5	5	6	6	6	6	3	3	3	3	3	3	3	3
1	18	1	2	1	1	4	3	2	1	4	1	1	1	1	1	1	1	3	1	1	1	1	1	1	1	1	1	1	1	6	6	6	6	6	6	6	6	7	7	6	6	1	1	1	1	2	1	1	1
2	20	5	5	4	3	4	5	4	5	5	5	5	5	5	5	5	4	5	4	5	5	4	5	4	4	4	5	5	5	6	6	6	7	5	6	7	6	6	6	7	6	4	3	3	3	3	3	4	3
1	19	4	1	4	4	4	4	1	4	4	1	1	4	4	4	4	4	2	2	2	4	2	4	1	1	4	1	1	4	5	5	5	3	3	5	5	2	5	6	6	6	3	3	1	1	1	1	2	3
1	20	2	2	2	4	4	4	3	3	4	4	3	4	4	3	4	4	4	4	4	4	4	4	4	3	2	2	2	2	5	5	5	5	5	5	5	5	5	5	5	5	3	3	3	3	3	3	3	3
1	19	2	2	4	2	2	4	2	2	4	2	2	4	4	2	4	4	4	4	4	4	4	4	4	2	2	2	2	4	5	6	6	6	7	6	5	7	6	6	6	5	3	3	3	3	3	3	3	3
2	19	3	3	3	3	4	4	4	3	4	3	3	3	4	4	4	4	4	3	4	4	4	3	4	4	3	3	3	4	5	4	6	6	6	4	4	6	4	4	6	4	3	3	3	3	3	3	3	3
2	21	5	5	5	5	5	5	5	5	5	5	5	5	5	5	5	5	5	5	5	5	5	5	5	5	5	5	5	5	7	7	7	7	7	7	7	7	7	7	7	7	4	4	4	4	4	4	4	4
1	20	2	4	4	4	4	4	3	4	4	4	3	4	4	4	4	4	4	4	4	4	4	4	4	4	4	4	4	4	6	6	6	6	6	6	6	6	6	6	6	6	3	3	3	3	3	3	3	3
1	19	3	3	4	3	5	4	3	3	5	3	3	5	5	5	5	5	5	5	5	4	5	3	5	5	4	2	3	4	4	5	4	5	5	5	5	4	5	5	4	6	4	4	4	4	3	4	4	4
1	19	1	2	2	2	5	4	3	4	5	3	2	5	5	3	3	4	3	4	4	4	4	4	2	2	2	2	4	4	5	6	4	3	6	6	6	3	6	6	6	6	2	3	3	3	2	2	2	3
1	19	4	4	4	4	4	4	4	4	4	4	4	4	4	4	4	4	4	4	4	4	4	4	4	4	4	4	4	4	5	5	5	5	5	5	5	5	5	5	5	5	3	3	3	3	3	3	3	3
1	18	2	2	4	2	2	2	3	2	3	1	1	2	2	2	4	4	4	4	2	4	4	2	4	2	2	2	2	2	5	5	5	5	5	4	4	6	5	5	6	5	3	3	2	3	2	2	2	2
1	18	3	4	4	2	4	4	2	2	4	2	2	4	4	4	4	4	4	4	4	4	4	4	4	2	2	2	4	4	5	5	5	6	5	5	3	6	5	5	5	5	3	3	3	3	3	3	3	3
1	19	3	1	2	1	2	4	1	1	5	5	1	3	5	2	5	5	2	2	5	5	5	2	2	3	5	2	5	2	5	3	1	1	7	7	7	1	7	7	1	7	1	4	2	3	4	1	2	1
1	20	4	3	3	1	4	3	3	1	3	2	1	5	5	3	4	5	5	5	5	5	5	5	4	2	2	1	2	4	4	3	5	5	6	4	5	5	5	6	6	6	3	3	3	3	2	3	3	2
1	19	4	4	3	3	4	4	3	4	4	3	3	3	4	3	4	3	3	3	4	3	4	3	3	3	4	3	4	3	5	5	5	6	6	6	6	6	7	7	7	7	4	4	4	4	3	3	4	3
1	19	4	4	4	4	4	4	4	4	4	4	4	4	4	4	4	4	4	4	4	4	4	4	4	4	4	4	4	4	5	5	5	5	5	5	5	5	5	5	5	5	3	3	3	3	3	3	3	3
1	20	4	4	4	3	4	4	4	4	4	4	4	4	4	4	3	4	4	4	4	4	4	4	4	3	4	3	3	4	6	6	6	6	5	5	5	6	6	6	6	6	3	3	3	3	2	3	3	3
2	18	2	3	4	4	4	4	4	4	4	4	4	4	4	4	4	4	4	4	4	4	4	4	4	3	4	4	4	4	6	6	6	6	6	6	6	6	6	6	6	6	3	3	3	3	3	3	3	3
1	18	5	5	5	5	5	5	5	5	5	5	5	5	5	5	5	5	5	5	5	5	5	5	5	5	5	5	5	5	7	7	7	7	7	7	7	7	7	7	7	7	4	4	4	4	4	4	4	4
2	19	4	2	3	4	4	4	4	4	4	4	4	4	3	3	3	3	3	4	3	4	4	4	3	4	5	4	3	4	5	5	5	5	5	5	5	5	5	5	5	5	2	3	2	3	2	3	2	3
1	18	3	2	3	2	3	3	3	3	3	3	3	3	4	3	3	3	3	3	3	3	3	3	3	3	3	3	3	3	4	5	5	5	5	5	5	5	5	5	5	5	3	3	3	3	3	3	3	3
1	20	1	1	2	1	1	5	3	1	1	1	1	1	4	4	1	4	4	5	4	4	4	4	4	4	1	1	4	4	4	5	1	4	5	2	4	5	5	5	5	5	3	3	3	3	2	3	3	2
2	18	5	5	5	5	5	5	5	5	5	5	5	5	5	5	5	5	5	5	5	5	5	5	5	5	5	5	5	5	7	7	7	7	7	7	7	7	7	7	7	7	4	4	4	4	4	4	4	4
2	20	4	4	4	4	4	4	4	4	4	4	4	4	4	4	4	4	4	4	4	4	4	4	4	4	4	4	4	4	7	7	6	7	6	6	6	6	6	6	6	6	3	3	3	3	3	3	3	3
2	20	5	5	5	5	5	5	5	5	5	5	5	5	5	5	5	5	5	5	5	5	5	5	5	5	5	5	5	5	7	7	7	7	7	7	7	7	7	7	7	7	4	4	4	4	4	4	4	4
2	19	5	5	5	5	5	5	5	5	5	5	5	5	5	5	5	5	5	5	5	5	5	5	5	5	5	5	5	5	7	7	7	7	7	7	7	7	7	7	7	7	4	4	4	4	4	4	4	4
2	18	3	2	3	2	3	3	2	3	2	3	3	3	3	2	3	2	3	2	3	2	3	3	3	2	3	2	2	3	3	4	3	4	3	4	4	3	4	3	4	4	3	2	2	2	3	2	2	3
2	18	2	2	1	2	2	5	2	2	2	2	2	2	2	2	2	2	2	2	2	2	2	2	2	2	2	2	2	2	7	7	7	7	7	4	3	3	3	3	3	3	3	3	3	3	3	3	3	3
2	20	2	4	4	5	4	5	5	5	4	4	4	3	3	5	4	4	4	4	4	4	4	3	4	2	4	4	4	2	7	7	7	7	7	6	6	5	6	6	7	6	2	3	3	3	2	3	3	4
1	19	2	4	4	4	5	4	5	4	5	4	2	4	5	5	5	5	5	4	4	4	5	5	4	4	2	1	4	5	6	7	5	6	7	6	6	7	7	7	7	6	4	4	3	4	3	4	4	4
2	19	4	4	4	4	4	4	4	4	4	4	4	4	4	4	4	4	4	4	4	4	4	4	4	4	2	2	3	3	5	5	5	5	5	5	5	5	5	5	5	5	3	3	3	3	3	3	3	3
2	19	2	2	2	2	2	2	2	2	2	2	2	2	2	2	2	2	2	2	2	2	2	2	2	2	2	2	2	2	3	3	3	3	3	3	3	3	3	3	3	3	2	2	2	2	2	2	2	2
1	20	5	5	5	5	5	5	3	3	5	5	5	5	5	5	5	5	5	5	5	5	5	5	5	5	5	5	5	5	7	7	7	7	7	7	7	7	7	7	7	7	4	4	4	4	4	4	4	4
2	19	4	4	4	4	4	4	4	4	4	4	4	4	4	4	4	4	4	4	4	4	4	4	4	4	4	4	4	4	6	6	6	6	6	6	6	6	6	6	6	6	3	3	3	3	3	3	3	3
2	21	4	4	3	4	3	4	3	3	4	4	4	4	3	4	4	4	4	4	4	4	3	3	4	4	3	3	3	3	5	4	5	5	5	4	5	5	5	5	5	4	3	3	3	3	3	3	3	3
2	21	4	4	4	4	4	4	4	4	4	4	4	4	4	4	4	4	4	4	4	4	4	4	4	4	4	4	4	4	6	6	6	6	6	6	6	6	6	6	6	6	3	3	3	3	3	3	3	3
1	19	4	4	4	4	4	4	4	4	4	4	4	4	4	4	4	4	4	4	4	4	4	4	4	4	4	4	4	4	6	6	6	6	6	6	6	6	6	6	6	6	3	3	3	3	3	3	3	3
2	21	4	4	4	4	4	4	4	4	4	4	4	4	4	4	4	4	4	4	4	4	3	4	4	3	4	4	4	3	5	5	6	5	5	5	4	6	5	6	4	6	3	3	2	3	3	4	2	4
1	20	2	3	2	3	2	3	2	3	2	3	2	3	2	3	2	3	3	2	3	2	3	2	3	2	3	2	3	2	4	3	4	3	4	3	3	4	4	4	4	4	2	2	3	2	2	3	2	2
2	20	3	3	3	3	3	1	1	1	1	1	1	1	1	1	1	1	1	1	1	1	1	1	1	1	1	1	1	1	5	2	3	3	4	4	4	4	4	4	4	4	3	2	2	2	2	3	2	2
1	20	3	5	5	4	4	4	4	4	4	4	3	4	4	4	4	4	4	4	4	4	4	4	4	3	3	1	3	4	5	6	6	6	6	7	5	6	7	7	6	7	4	4	3	4	3	3	4	3
2	20	1	4	4	4	4	4	1	1	4	4	2	3	3	3	3	3	3	3	3	3	3	3	3	3	3	3	3	3	4	4	4	4	4	4	4	4	4	4	4	4	3	3	3	3	3	3	3	3
1	18	1	5	5	2	5	5	5	2	5	5	1	5	5	5	5	5	5	5	5	5	5	4	5	5	5	1	1	5	4	4	6	6	7	7	7	7	7	7	7	6	4	4	4	4	3	4	4	4
2	20	4	4	4	4	4	4	4	4	4	4	4	4	4	4	4	4	4	4	4	4	4	4	4	4	4	4	4	4	5	5	6	5	6	5	6	5	5	6	5	6	3	3	3	3	2	3	3	3
2	17	2	4	4	4	4	3	2	4	4	3	3	4	4	3	3	4	4	4	4	5	5	5	5	4	4	2	4	3	6	6	5	5	5	6	5	5	6	6	6	6	3	3	3	3	3	3	3	3
1	19	2	3	4	3	4	4	2	2	3	2	2	3	3	2	3	3	3	3	3	3	3	2	2	2	2	2	2	2	4	5	5	5	5	5	5	4	5	5	5	5	3	3	2	2	3	2	2	2
2	19	4	4	4	4	5	4	4	4	4	4	4	4	4	4	4	4	4	4	4	4	4	4	4	4	4	4	4	4	6	6	6	5	6	6	5	6	6	5	6	5	3	3	3	3	3	4	3	3
1	19	3	4	5	4	4	5	3	3	2	1	2	4	2	2	4	5	3	4	4	5	5	4	5	2	1	1	4	2	7	7	7	7	5	6	6	7	6	6	6	6	3	3	2	1	2	2	2	2
1	21	3	5	5	4	5	5	2	3	5	5	2	5	4	3	5	5	5	5	5	5	5	5	3	3	4	1	4	4	7	7	7	7	7	7	7	7	7	7	7	7	4	4	4	4	2	2	4	3
2	19	3	3	3	3	3	3	3	3	3	3	3	3	3	3	3	3	3	3	3	3	3	3	3	3	3	3	3	3	4	4	4	4	4	4	4	4	4	4	4	4	3	3	3	3	3	3	3	3
2	21	2	3	3	3	3	4	3	3	3	3	3	4	4	3	4	4	4	4	4	4	4	4	4	2	2	2	2	2	5	5	5	6	6	6	6	6	6	6	6	6	3	3	2	3	3	3	3	3
2	20	4	4	4	4	4	4	4	4	4	4	4	4	4	4	4	4	4	4	4	4	4	4	4	4	4	4	4	4	5	5	5	5	5	5	5	5	5	5	5	5	3	3	3	3	3	3	3	3
2	21	3	2	3	2	5	3	2	2	4	3	2	4	4	3	4	5	5	5	3	3	4	2	5	4	4	2	5	4	5	6	6	6	5	5	5	5	6	6	6	6	4	4	3	2	3	3	4	3
2	20	1	4	2	1	4	4	3	1	4	4	2	2	4	2	3	2	4	4	3	3	4	2	4	2	2	2	4	2	2	4	5	5	2	2	5	3	2	2	5	3	3	3	2	2	3	2	2	2
1	21	3	2	3	1	2	4	2	1	3	2	1	3	3	2	2	2	3	4	4	4	4	2	2	2	2	2	2	2	5	4	3	5	4	6	6	2	6	5	4	5	3	3	2	2	2	2	2	2
2	20	2	5	4	3	3	3	2	3	4	3	3	3	3	3	3	3	3	3	3	3	3	3	3	3	3	3	3	3	4	4	4	4	4	4	4	4	4	4	4	4	3	3	3	3	3	3	3	3
1	20	1	4	4	3	3	2	3	2	4	2	2	2	2	2	2	2	2	2	2	2	2	2	2	2	2	2	2	2	6	7	5	7	6	6	6	7	7	6	6	4	2	2	2	2	2	2	2	2
2	18	4	4	4	4	4	4	4	4	4	4	4	4	4	4	4	4	4	4	4	4	4	4	4	4	4	4	4	4	5	5	5	5	5	5	5	5	5	5	5	5	3	3	3	3	3	3	3	3
1	20	3	3	3	3	3	3	3	3	3	3	3	3	3	3	3	3	3	3	3	3	3	3	3	3	3	3	3	3	4	4	4	4	4	4	4	4	4	4	4	4	3	3	3	3	3	3	3	3
1	19	2	2	4	2	2	3	2	2	2	2	2	3	3	2	3	3	3	3	3	4	3	3	3	2	3	1	2	2	5	5	5	5	5	5	5	5	5	3	5	5	3	3	3	2	2	2	2	2
2	20	4	4	2	1	4	1	1	1	4	2	1	2	2	2	2	3	3	3	3	4	4	2	4	2	2	2	1	1	1	1	4	4	1	4	4	4	4	4	4	4	3	3	3	3	3	3	3	1
2	20	5	4	5	4	4	4	4	4	4	4	4	4	4	4	4	4	4	4	4	4	4	4	4	4	4	4	4	4	6	6	6	6	6	6	6	6	6	6	6	6	4	4	4	4	4	4	4	4
1	20	5	4	4	4	5	4	4	4	5	4	4	3	4	4	3	4	4	5	5	4	5	5	4	4	2	2	4	4	6	6	6	5	6	6	5	6	6	6	5	6	4	4	3	3	3	3	3	4
2	19	4	4	4	4	4	4	3	3	3	3	3	3	3	3	3	3	3	3	3	3	3	3	4	3	4	4	3	4	4	4	4	4	4	4	4	4	4	4	4	4	3	3	3	3	3	3	3	3
1	19	4	4	4	4	4	4	4	4	4	4	3	4	4	4	4	4	4	4	4	4	4	4	4	4	4	1	4	4	6	6	6	6	6	6	6	6	6	6	6	6	4	3	3	3	2	2	3	3
2	19	5	5	5	5	5	5	5	5	5	5	5	5	5	5	5	5	5	5	5	5	5	5	5	5	5	5	5	5	7	7	7	7	7	7	7	7	7	7	7	7	4	4	4	4	4	4	4	4
2	19	4	4	4	4	4	4	4	4	4	4	4	4	3	4	3	4	4	4	4	4	4	4	4	4	4	4	4	4	5	5	5	5	5	5	5	5	5	5	5	5	3	3	3	3	3	3	3	3
1	19	2	3	3	4	4	3	4	4	3	2	3	2	4	3	2	4	3	3	3	4	3	2	2	2	3	3	3	2	6	6	6	6	5	6	6	6	6	6	6	6	3	2	2	2	3	2	2	1
2	20	4	4	4	4	4	4	4	4	4	4	4	4	4	4	4	3	4	4	4	4	4	4	4	4	4	4	4	4	5	5	5	5	4	5	5	5	5	4	5	5	3	3	3	3	3	3	3	2
2	20	3	4	4	4	4	4	4	4	4	3	4	4	4	4	4	4	4	4	4	4	4	3	3	3	2	2	2	3	5	5	6	6	5	5	5	6	5	6	6	6	3	3	3	2	2	3	3	3
2	19	4	3	4	4	4	4	4	4	4	4	4	4	4	4	4	4	4	4	4	4	4	4	4	3	4	4	4	4	6	6	6	6	6	6	6	6	6	6	6	6	3	3	3	3	3	3	3	3
2	20	3	4	4	4	5	4	1	4	4	4	2	4	4	4	4	4	4	4	4	4	4	4	4	4	4	1	4	4	7	7	7	7	7	7	7	7	7	7	7	7	4	4	4	4	4	4	4	4
1	19	4	4	4	4	4	4	4	4	4	4	4	4	4	4	4	4	4	4	4	4	4	4	4	4	4	4	4	4	5	5	5	5	5	5	5	5	5	5	5	5	3	3	3	3	3	3	3	3
1	20	3	4	4	3	4	3	2	3	3	2	2	3	3	3	3	3	3	3	3	4	4	4	3	3	3	1	4	4	7	7	7	7	7	7	7	4	7	7	7	7	3	3	2	3	2	3	2	2
1	19	5	5	5	5	5	5	5	5	5	5	5	5	5	5	5	5	5	5	5	5	5	5	5	5	5	5	5	5	7	7	7	7	7	7	7	7	7	7	7	7	4	4	4	4	4	4	4	4
2	18	1	1	1	1	1	1	1	1	1	1	1	1	1	1	1	1	1	1	1	1	1	1	1	1	1	1	1	1	1	1	1	1	1	1	1	1	1	1	1	1	1	1	1	1	1	1	1	1
1	18	2	4	4	2	4	4	3	2	4	4	2	2	4	2	3	4	4	4	4	4	4	4	4	4	4	4	4	4	4	4	4	5	6	6	6	6	5	6	6	6	3	3	3	3	3	3	3	3
2	22	4	4	4	4	4	4	4	4	4	4	4	4	4	4	4	4	4	4	4	4	4	3	4	3	3	2	3	4	5	5	5	5	5	5	5	5	5	5	5	5	3	3	3	3	3	3	3	3
2	20	3	4	3	3	4	4	3	5	4	4	4	4	3	4	4	4	4	4	3	3	3	4	3	4	4	3	4	4	5	4	4	5	5	5	4	5	7	7	7	5	3	3	3	3	3	3	3	3
1	19	4	2	4	2	4	4	4	2	4	2	2	3	3	3	3	3	3	3	3	3	3	3	3	3	3	2	4	4	4	4	4	4	4	4	4	4	4	4	4	4	3	3	3	3	3	3	3	3
1	20	1	2	3	2	2	2	2	2	2	2	2	2	2	2	2	2	2	2	2	2	4	2	2	2	2	2	2	2	5	5	7	7	4	5	5	7	6	7	7	6	2	3	2	2	2	2	2	2
2	20	2	4	4	2	2	4	3	2	2	2	2	3	3	2	2	2	2	2	2	4	4	2	2	2	2	2	2	2	4	4	5	5	3	3	3	5	3	4	4	3	2	2	2	2	2	2	2	2
2	21	1	1	1	1	1	1	1	1	1	1	1	1	1	1	1	1	2	1	1	1	1	1	1	1	1	1	1	1	1	1	1	1	2	2	2	2	2	1	2	1	2	2	3	2	2	1	2	1
1	19	3	3	3	4	4	4	3	4	4	3	3	4	5	4	4	4	4	5	5	5	5	3	1	3	3	2	3	4	6	6	5	6	7	6	6	5	6	6	5	5	3	4	2	3	3	3	3	2
2	18	4	3	3	3	3	4	4	4	4	4	4	3	4	3	3	4	3	3	3	4	4	3	3	3	3	3	3	2	5	5	5	5	5	5	5	5	5	5	5	5	3	3	3	3	3	3	3	3
1	19	2	3	4	2	4	4	4	2	2	2	2	3	2	3	3	4	4	3	3	3	3	3	3	2	2	2	2	2	6	6	6	6	6	6	6	6	6	6	5	7	3	3	3	3	2	3	3	3
1	19	2	4	2	2	4	2	4	2	4	2	3	3	3	4	2	3	3	3	4	4	3	4	3	3	4	3	2	2	5	3	5	5	3	5	3	5	5	3	3	5	3	4	2	2	2	3	3	2
1	19	4	4	4	4	4	4	4	4	4	4	4	4	4	4	4	4	4	4	4	4	4	4	4	4	4	4	4	4	5	5	5	5	5	5	5	5	5	5	5	5	3	3	3	3	3	3	3	3
1	18	4	4	4	4	4	4	4	4	4	4	4	4	4	4	4	4	4	4	4	4	4	4	4	4	4	4	4	4	5	5	5	5	5	5	5	5	5	5	5	5	3	3	3	3	3	3	3	3
2	19	3	2	3	2	3	2	3	2	3	2	3	2	3	2	2	3	3	3	3	3	3	3	3	3	3	3	3	3	4	4	4	4	4	4	5	5	5	5	5	5	2	3	3	3	3	2	2	2
1	19	4	4	4	4	4	4	4	4	4	4	4	4	4	4	4	4	4	4	4	4	4	4	4	4	4	4	4	4	6	6	6	6	6	6	6	6	6	6	6	6	3	3	3	3	3	3	3	3
1	19	2	2	3	2	4	4	2	2	4	4	2	4	4	4	4	4	4	4	4	4	4	4	4	4	4	4	4	4	5	5	5	5	5	5	5	5	5	5	5	5	3	3	3	3	3	3	3	3
1	18	4	3	3	5	3	3	3	3	3	3	3	3	3	3	3	3	3	3	3	3	3	3	3	3	3	3	3	3	4	4	4	4	4	4	4	4	4	4	4	4	3	3	3	3	3	3	3	3
1	18	3	4	4	5	5	4	3	4	2	4	4	5	5	4	4	3	4	4	4	3	4	4	3	4	3	2	4	3	5	5	5	6	6	5	6	6	6	6	5	6	4	3	4	3	4	4	4	3
1	19	1	4	4	1	4	4	4	4	4	2	1	4	4	4	4	4	4	4	4	2	4	4	4	2	1	2	4	2	1	7	7	7	5	6	7	7	7	7	7	7	3	3	3	3	2	4	4	4
1	19	3	4	4	2	4	3	4	2	4	2	2	2	2	3	3	4	4	3	3	4	4	2	2	3	2	1	1	2	2	2	2	2	2	6	6	2	6	6	2	6	3	3	3	3	1	2	2	2
1	19	2	2	2	4	4	4	2	3	3	4	3	4	4	4	4	4	4	3	4	4	4	4	4	2	2	2	2	2	6	6	6	6	6	6	6	6	6	6	6	6	3	3	3	2	3	3	3	3
1	19	4	4	4	4	4	4	4	4	4	4	4	4	4	4	4	4	4	4	4	4	4	4	4	4	4	2	4	2	6	6	6	6	6	6	6	6	6	6	6	6	3	3	3	3	3	3	3	3
1	18	3	2	4	4	4	3	3	4	4	3	4	4	4	4	4	4	4	4	3	4	4	3	4	5	4	1	1	3	4	4	7	7	4	5	2	5	5	5	5	5	3	3	3	3	3	3	3	3
1	19	4	5	4	4	4	4	3	3	4	4	4	4	4	4	4	4	4	4	4	4	4	4	4	4	3	2	4	4	6	6	6	6	6	6	6	6	6	6	6	6	3	3	3	3	3	3	3	3
1	18	2	3	4	4	4	3	3	4	4	3	3	4	3	4	4	4	4	4	4	3	3	3	3	4	3	3	3	3	5	5	5	6	6	5	5	5	5	5	5	5	3	3	3	3	3	3	3	3
1	19	4	3	4	4	4	3	4	3	4	4	3	4	4	4	4	4	4	4	4	4	4	4	4	4	4	4	4	4	5	6	6	6	5	5	5	6	5	5	6	5	3	3	3	3	3	3	3	3
1	18	3	3	3	2	4	4	2	4	4	4	1	3	4	4	4	4	4	4	4	4	4	4	4	2	4	3	4	3	6	6	7	7	7	6	6	6	6	6	6	6	4	4	4	3	3	3	3	3
1	19	2	3	3	2	2	3	3	2	3	2	2	3	3	2	3	3	3	3	3	3	4	3	3	2	2	2	2	2	4	4	4	4	3	3	4	4	5	5	5	5	2	3	3	3	3	3	3	3
1	19	4	4	4	4	4	4	4	4	4	4	4	4	4	4	4	4	4	4	4	4	4	4	4	4	4	4	4	4	6	6	6	6	6	6	6	6	6	6	6	6	4	3	3	3	3	3	3	3
1	18	1	1	1	1	1	4	3	1	1	4	1	1	1	1	1	1	1	1	1	1	1	1	1	1	1	1	1	1	5	5	5	5	5	5	5	5	6	6	6	6	1	1	1	1	1	1	1	1
1	19	3	5	5	5	5	5	5	5	5	5	5	5	5	5	5	5	5	5	5	5	5	5	5	5	5	5	5	5	7	7	7	7	7	7	5	7	7	7	7	7	4	4	4	4	4	4	4	4
1	19	3	5	5	2	5	5	5	5	5	5	5	5	5	3	5	5	5	5	3	5	5	2	5	3	2	1	3	5	7	7	7	7	7	7	7	7	7	7	7	7	4	4	4	3	2	2	3	4
1	18	2	4	2	1	3	2	2	2	4	2	1	3	4	4	4	4	4	2	3	4	3	3	1	3	1	1	1	3	5	5	5	5	6	4	3	6	5	6	6	5	3	3	3	3	2	3	3	4
1	20	3	5	5	3	5	5	3	3	5	3	3	5	5	2	5	5	5	5	4	5	5	3	2	2	4	2	5	3	7	7	7	7	7	7	7	7	7	7	7	7	4	4	2	2	2	2	2	3
1	18	2	3	4	2	4	4	4	4	4	4	2	4	4	4	4	4	4	4	4	3	4	4	4	4	4	2	4	4	4	5	5	5	5	5	5	5	5	5	5	5	3	3	3	3	3	3	3	3
1	19	2	2	4	2	4	4	4	4	4	4	4	4	4	4	3	3	3	3	3	3	3	3	3	3	3	3	3	3	5	5	5	5	5	5	5	5	5	5	5	5	3	3	3	3	2	2	3	2
1	20	4	5	5	3	4	4	4	4	5	5	3	4	4	4	4	4	4	4	4	4	4	4	4	4	4	4	4	4	6	6	6	6	6	6	6	6	7	7	6	6	3	4	3	3	3	3	3	2
1	19	2	4	4	2	4	3	3	2	2	2	2	4	4	4	4	4	4	4	4	4	4	2	4	4	3	1	4	4	5	7	5	5	7	6	5	4	7	7	5	6	3	3	3	3	3	3	3	3
2	19	5	5	5	5	5	5	5	5	5	5	5	5	5	5	5	5	5	5	5	5	5	5	5	5	5	5	5	5	7	7	7	7	7	7	7	7	7	7	7	7	4	4	4	4	4	4	4	4
1	20	2	2	2	2	2	2	2	2	2	4	2	2	2	2	2	2	2	2	2	2	2	2	2	2	2	1	2	2	7	7	7	7	7	7	7	5	7	7	5	6	2	2	2	2	2	2	2	2
1	19	3	4	4	4	4	4	4	3	4	3	2	4	4	3	4	4	4	4	4	4	4	4	4	2	2	2	4	4	5	6	5	5	5	6	6	6	4	6	6	5	3	3	3	3	3	2	3	2
1	19	4	5	5	2	4	4	4	2	5	4	2	5	4	3	4	4	4	4	4	4	4	3	4	3	2	2	3	3	6	6	6	5	6	6	6	5	7	7	6	6	4	4	3	3	2	2	2	2
1	18	3	1	2	3	2	4	2	2	2	2	2	3	3	1	3	4	3	4	3	4	5	2	2	2	2	1	1	1	7	7	7	7	7	7	7	7	7	7	7	7	3	3	2	2	2	2	2	2
1	18	2	3	4	3	4	4	3	2	2	2	2	4	4	4	4	4	4	4	4	4	3	3	4	3	2	2	4	3	6	6	6	6	6	6	6	6	6	6	6	6	3	3	3	3	2	4	4	4
1	19	2	3	3	2	4	4	4	3	3	2	3	3	4	3	4	4	3	3	4	4	4	3	3	2	2	2	2	2	4	6	4	4	6	6	6	5	6	6	6	6	3	3	3	3	2	2	2	2
1	19	2	4	4	2	4	4	4	2	4	2	2	4	4	2	2	4	4	4	4	4	4	2	4	2	2	2	4	2	5	6	6	6	6	5	4	6	6	6	5	5	3	3	2	2	2	2	2	3
1	19	3	4	4	2	4	4	4	2	4	4	2	4	4	2	4	4	4	4	4	4	4	2	2	2	2	2	2	4	6	6	6	6	6	6	6	6	6	6	6	6	3	3	2	2	2	2	3	2
1	20	2	2	2	1	1	2	1	2	2	1	1	2	2	2	3	2	2	2	2	2	2	2	3	2	2	1	2	1	1	1	1	1	1	1	1	1	1	1	1	1	1	1	1	1	2	2	2	3
1	19	4	3	3	4	4	3	3	3	4	4	3	4	4	4	5	4	3	4	4	3	4	4	4	4	5	3	4	5	6	6	7	7	6	5	4	6	5	5	7	5	3	4	3	4	3	4	4	4
1	19	2	2	4	3	4	4	2	2	4	2	2	2	2	2	4	2	2	2	4	4	5	2	4	2	4	1	4	3	6	6	5	7	4	5	5	5	6	7	5	6	3	3	3	2	3	3	1	3
1	19	2	4	4	2	3	3	3	2	4	2	1	3	3	2	3	3	3	4	3	4	3	2	2	2	2	2	2	2	6	5	6	6	5	5	5	5	5	6	6	4	2	3	2	2	2	2	2	2
1	19	2	1	3	2	3	3	3	2	3	2	2	2	2	2	2	3	3	2	2	3	2	2	2	2	1	1	1	2	5	5	5	5	4	5	5	4	6	5	4	6	2	2	2	2	2	2	2	2
1	19	4	4	4	4	4	4	4	4	4	4	4	4	4	4	4	4	4	4	4	4	4	4	4	4	4	4	4	4	6	6	6	6	6	6	6	6	6	6	6	6	3	3	3	3	3	3	3	3
1	19	4	5	5	5	5	3	3	4	4	4	3	5	5	5	5	5	5	5	5	5	5	5	5	5	5	2	4	4	6	5	4	5	4	5	5	5	5	5	5	5	4	4	4	4	3	3	4	4
1	19	3	2	2	2	3	3	2	2	2	2	2	3	3	3	3	4	3	3	3	3	3	3	3	2	2	2	2	4	4	5	5	5	4	4	4	5	4	4	4	4	3	3	3	3	3	3	3	3
1	18	2	4	4	2	4	3	2	2	4	2	2	4	4	4	3	4	4	4	4	4	4	4	4	2	2	2	2	3	6	6	6	6	4	6	6	6	6	6	6	6	3	2	2	2	2	3	3	3
1	19	4	2	2	4	4	3	3	2	4	2	2	2	4	4	4	4	4	4	4	4	4	4	4	4	2	2	4	4	4	4	5	4	5	5	3	2	4	2	3	4	3	3	3	3	2	3	3	3
1	19	4	4	4	4	3	4	4	4	3	3	4	4	4	3	4	4	3	4	4	3	2	3	4	4	3	4	4	4	5	5	5	5	5	4	5	5	5	4	5	5	3	2	3	4	4	3	4	4
1	19	4	4	4	4	4	4	4	4	4	4	4	4	4	4	4	4	4	4	4	4	4	4	4	4	4	4	4	4	5	5	6	6	5	5	5	5	5	5	5	5	3	3	3	3	3	3	3	3
2	18	5	5	5	5	5	5	5	5	5	5	5	5	5	5	5	5	5	5	5	5	5	5	5	5	5	5	5	5	7	7	7	7	7	7	7	7	7	7	7	7	4	4	4	4	4	4	4	4
1	20	3	2	3	2	3	4	2	4	4	3	2	3	2	2	2	2	2	2	3	3	3	2	2	2	1	1	3	3	5	5	5	5	6	6	6	6	6	6	6	6	3	3	2	2	2	2	2	2
1	19	2	4	4	3	4	4	3	5	4	4	4	4	4	3	4	4	4	5	5	5	5	4	4	3	3	2	3	4	6	6	7	7	6	6	6	7	6	7	7	7	4	4	4	4	4	3	4	2
1	19	4	4	4	4	4	4	3	3	4	2	3	4	4	4	4	4	4	4	4	4	4	4	4	4	4	2	3	4	6	6	5	6	6	6	6	4	6	6	5	6	3	3	3	3	2	2	3	2
1	18	4	4	4	4	4	4	4	4	4	4	3	4	4	4	4	4	4	4	4	4	4	4	4	4	4	4	4	4	5	5	5	5	5	5	5	5	5	5	5	5	3	3	3	3	3	3	3	3
1	19	3	4	4	3	3	4	4	4	4	4	4	4	5	4	4	4	4	4	4	5	4	4	4	4	4	3	4	5	6	6	6	7	5	5	5	6	6	6	7	5	4	4	3	3	3	3	3	4
1	20	1	1	1	2	3	2	1	3	4	1	3	3	4	4	4	4	4	2	4	2	4	3	2	4	2	1	2	3	3	6	1	1	5	5	5	1	5	5	1	5	4	4	4	4	3	3	3	4
1	19	2	3	4	4	4	3	2	3	3	2	2	2	2	2	2	2	2	2	2	3	2	2	2	2	2	2	2	2	5	6	6	6	4	4	5	4	6	6	5	4	2	2	2	2	2	2	2	2
1	19	2	4	4	2	4	4	2	2	4	2	2	4	3	2	3	4	4	4	4	5	4	4	4	2	1	1	2	4	5	2	7	6	5	4	5	6	6	5	6	5	3	3	3	3	2	3	3	3
1	18	3	3	4	3	4	4	4	4	4	4	3	4	3	3	4	4	4	4	4	3	4	3	3	3	3	1	4	3	6	6	5	6	6	7	7	7	7	7	6	7	3	3	3	3	2	3	3	3
2	20	4	4	4	4	4	4	4	4	4	4	4	4	4	4	4	4	4	4	4	4	4	4	4	4	4	4	4	4	5	5	5	5	5	5	5	5	5	5	5	5	3	3	3	3	3	3	3	3
1	18	2	4	4	4	4	3	2	2	4	2	4	4	4	4	4	4	4	4	4	4	4	4	4	4	4	2	2	4	6	6	6	6	6	6	6	6	6	6	6	6	3	3	3	3	3	3	3	3
1	17	2	4	4	2	4	2	2	2	4	2	2	2	2	2	2	3	3	3	3	3	3	3	3	3	3	2	2	2	3	5	3	3	3	3	3	3	5	4	3	5	3	2	2	2	2	2	2	2
1	18	4	4	4	4	4	4	4	4	4	4	4	4	4	4	4	4	4	4	4	4	4	4	4	4	4	4	4	4	6	6	6	6	6	6	6	6	6	6	6	6	3	3	3	3	3	3	3	3
1	20	3	2	4	3	4	4	3	3	4	3	3	3	4	4	3	4	4	4	4	3	3	4	3	4	3	3	4	3	6	5	5	5	5	4	4	5	4	5	4	5	3	3	3	3	2	2	2	3
1	19	4	2	5	4	4	4	4	4	4	4	4	4	4	4	4	5	4	4	5	4	4	4	5	4	4	2	5	4	6	7	6	7	6	7	7	6	7	7	6	6	3	4	3	3	2	3	3	3
1	20	3	3	3	3	3	4	2	3	4	2	2	4	4	4	4	4	4	4	4	4	4	4	4	4	4	4	4	4	6	6	6	6	6	6	6	6	6	6	6	6	3	3	3	3	3	3	3	3
1	18	4	4	3	3	3	3	3	3	3	3	3	3	3	3	3	3	3	3	3	3	3	3	3	3	3	3	3	3	4	4	4	4	4	4	4	4	4	4	4	4	3	3	3	3	3	3	3	3
1	19	3	4	5	5	5	5	3	2	5	5	3	4	4	4	3	4	4	4	4	5	5	5	3	3	3	1	4	5	7	7	7	7	7	7	7	6	7	7	7	7	4	4	4	4	4	4	4	2
1	19	1	3	4	4	2	4	4	4	4	4	2	2	2	2	2	4	4	4	4	5	5	2	2	2	4	2	2	2	7	7	7	7	7	7	7	7	7	7	7	7	4	4	2	4	3	3	2	2
1	19	5	5	5	5	5	5	5	5	5	5	5	5	5	5	5	5	5	5	5	5	5	5	5	5	5	5	5	5	7	7	7	7	7	7	7	7	7	7	7	7	4	4	4	4	4	4	4	4
1	18	3	4	4	4	4	4	4	4	4	2	4	3	3	2	3	4	4	4	3	4	4	3	2	2	2	2	3	3	4	4	4	4	4	4	4	4	4	4	4	4	3	3	2	2	2	2	2	2
1	18	2	2	2	2	4	4	4	4	4	4	2	4	4	2	4	4	4	4	4	4	4	4	4	2	4	2	4	4	6	5	6	5	6	6	6	5	6	6	5	6	3	3	3	2	2	3	3	2
1	19	2	4	1	1	2	4	3	1	4	2	1	3	3	3	3	4	3	4	4	4	4	4	4	3	4	1	2	1	5	7	7	7	7	7	7	7	7	7	7	7	4	4	3	3	3	3	3	3
2	19	3	3	4	5	5	4	3	5	5	5	5	4	4	4	4	4	4	4	4	4	4	3	3	3	4	3	4	3	6	6	6	6	6	6	6	6	6	6	5	6	4	4	3	3	3	3	3	3
1	20	1	1	1	1	1	1	1	1	1	1	1	1	1	1	1	1	1	1	1	1	1	1	1	1	1	1	1	1	7	7	7	7	7	7	7	7	7	1	7	7	4	4	4	4	4	4	4	4
2	19	5	5	5	5	5	5	5	5	5	5	5	5	5	5	5	5	5	5	5	5	5	5	5	5	5	5	5	5	7	7	7	7	7	7	7	7	7	7	7	7	4	4	4	4	4	4	4	4
2	21	3	4	4	4	4	4	2	3	4	3	4	4	4	4	4	3	4	3	3	4	4	3	4	4	3	2	2	3	5	5	5	5	5	5	5	5	5	5	5	5	3	3	3	3	3	3	3	3
1	19	2	3	4	4	4	5	5	4	3	3	2	3	4	4	4	3	2	4	4	4	2	2	3	3	2	3	3	3	4	4	4	4	4	4	4	4	4	4	4	4	3	4	4	3	2	3	3	3
2	19	4	4	4	4	4	4	4	4	4	4	4	4	4	4	4	4	4	4	4	4	4	4	4	4	4	4	4	4	5	5	5	5	6	6	6	6	6	6	6	6	3	3	3	3	3	3	3	3
1	19	4	4	4	4	4	5	5	5	5	5	5	5	5	5	5	5	5	5	5	5	5	5	5	5	5	5	5	5	7	7	7	7	7	7	7	7	7	7	7	7	4	4	4	4	4	4	4	4
2	19	4	4	4	4	4	4	4	4	4	4	4	4	4	4	4	4	4	4	4	4	4	4	4	4	4	4	4	4	6	6	6	6	6	6	6	6	6	6	6	6	3	3	3	3	3	3	3	3
1	18	4	4	4	4	4	4	4	4	4	4	4	4	4	4	4	4	4	4	4	4	4	4	4	4	4	4	4	4	5	5	5	5	5	5	5	5	5	5	5	5	3	3	3	3	3	3	3	3
2	21	2	2	2	2	2	2	2	2	2	2	2	2	2	2	2	2	2	2	2	2	2	2	2	2	2	2	2	2	5	4	6	6	5	6	5	6	5	6	5	5	3	3	2	2	2	2	2	2
1	20	3	3	4	4	4	4	2	2	3	3	3	3	3	3	3	3	3	3	3	3	3	3	3	3	3	4	3	3	6	6	7	7	7	7	7	7	7	7	7	7	3	3	3	3	3	3	3	3
1	19	2	3	3	2	4	3	2	4	4	3	4	2	3	4	3	2	4	3	2	3	3	2	3	2	2	1	2	4	4	4	7	7	4	5	4	5	5	7	5	5	3	4	3	3	4	1	2	2
1	19	3	4	4	3	4	4	3	3	4	5	4	4	4	3	3	5	4	3	3	4	3	4	3	3	3	3	5	4	6	5	7	6	6	6	6	6	7	7	7	7	4	4	3	2	3	2	2	2
1	20	3	2	3	3	4	3	3	3	3	3	3	3	3	2	3	4	4	4	4	3	3	2	2	2	2	2	3	2	4	4	4	4	4	4	4	4	4	4	4	4	2	3	3	3	3	3	3	3
1	20	4	4	4	3	4	4	3	3	4	4	4	4	4	2	3	4	4	4	4	4	4	4	4	3	4	1	4	4	7	7	7	7	7	7	7	7	7	7	7	7	3	4	3	2	4	2	2	3
1	20	2	4	4	3	4	3	2	3	3	4	3	3	3	3	4	4	4	3	3	3	4	3	4	3	3	2	3	3	5	5	5	5	5	5	5	5	5	5	5	5	3	4	3	3	2	3	3	2
1	20	4	4	4	4	4	4	3	3	4	2	3	4	5	5	5	5	5	5	5	5	5	5	5	5	5	5	5	5	7	7	7	7	7	7	7	7	7	7	7	7	4	4	4	4	4	4	4	4
1	19	4	3	3	3	4	3	3	4	4	4	3	3	3	3	4	3	3	4	4	3	3	3	4	3	3	4	4	3	4	4	4	5	5	5	5	4	5	5	5	4	3	4	3	3	3	2	3	3
1	19	5	2	5	1	5	5	2	5	5	1	1	5	5	5	5	5	5	5	5	5	3	5	5	5	5	5	5	5	7	7	7	7	7	7	7	3	7	7	7	7	3	3	3	3	2	2	2	1
1	19	1	2	3	2	3	3	2	2	1	1	1	1	3	2	2	3	2	2	1	4	4	4	1	1	1	1	4	1	4	6	3	5	6	5	5	6	6	7	7	6	2	3	2	1	1	1	1	1
1	19	5	5	5	5	5	5	5	5	5	4	4	5	5	5	5	5	5	5	5	5	5	5	5	5	5	3	5	5	7	7	6	7	7	7	7	7	7	7	7	7	4	4	4	4	4	4	4	4
1	20	4	3	4	4	4	3	4	3	4	4	3	3	3	4	3	3	4	4	3	4	3	4	4	3	3	2	3	4	6	6	6	6	6	6	6	6	6	5	6	4	3	3	4	3	3	2	4	2
1	20	2	4	4	2	4	4	4	1	3	2	2	2	2	3	4	5	4	4	4	4	4	2	2	2	2	1	2	2	6	6	5	7	7	6	5	7	7	7	7	7	2	4	2	3	2	2	2	2
1	19	3	4	4	4	4	5	4	4	5	4	3	4	4	3	4	4	4	4	5	5	5	5	4	3	4	2	4	3	4	5	5	5	6	6	5	7	7	5	6	6	4	4	3	3	2	3	3	3
1	20	2	4	4	2	4	4	1	2	4	3	3	3	4	4	4	4	4	4	3	3	4	2	2	3	2	1	2	4	5	6	6	7	5	5	5	6	5	5	4	6	3	2	3	2	2	3	3	2
1	20	3	5	5	3	4	5	3	4	4	4	5	4	3	2	4	5	4	5	5	4	4	4	5	3	2	3	4	4	6	5	7	7	7	7	7	6	7	6	7	6	3	3	2	4	2	2	3	2
1	19	2	4	4	2	3	2	2	2	4	2	1	3	4	2	2	4	4	4	2	4	4	4	3	2	2	2	2	2	5	7	7	7	7	7	7	7	7	7	7	7	3	3	2	2	2	2	2	2
1	21	2	4	4	4	4	4	3	4	4	4	4	4	4	4	3	4	4	4	4	4	4	4	3	4	3	2	4	4	5	4	5	6	5	5	4	5	5	6	6	5	3	3	3	3	2	2	3	2
1	19	1	2	5	3	4	5	4	3	4	5	3	3	5	5	3	4	4	5	3	3	4	2	4	3	5	1	4	3	5	6	7	7	7	7	7	7	7	5	6	6	3	4	2	1	2	3	3	4
1	20	4	4	4	2	4	4	4	2	4	2	2	4	4	4	4	4	4	4	4	4	3	2	4	2	2	2	2	2	5	5	6	6	6	6	6	5	6	6	6	6	3	3	2	3	2	2	3	2
1	21	2	4	4	2	3	3	2	4	4	4	2	2	3	4	4	4	4	4	4	3	4	4	2	4	2	1	4	4	5	5	5	5	5	5	5	5	5	5	5	5	3	3	3	3	3	3	3	3
1	20	4	4	4	3	2	4	2	2	4	2	3	3	4	4	4	3	4	4	3	3	3	2	2	3	4	1	3	4	5	6	7	7	6	6	6	7	6	7	5	6	3	3	2	3	2	3	2	3
1	20	3	3	3	3	3	3	3	3	3	3	3	3	3	3	3	3	3	3	3	4	4	3	2	3	3	2	2	2	4	3	3	4	3	4	4	5	4	4	4	4	3	3	2	3	2	3	3	2
1	20	4	4	4	4	4	4	3	4	4	4	4	3	4	2	2	3	4	2	4	4	4	3	3	2	2	1	3	3	7	7	6	6	7	7	7	5	7	7	5	7	3	3	2	1	2	3	3	3
1	20	2	4	4	3	4	4	4	2	4	4	2	4	5	3	4	4	4	4	3	2	4	2	4	2	2	1	4	1	5	5	2	3	5	5	5	5	5	5	4	5	3	3	3	3	2	2	2	2
1	21	1	1	1	1	1	4	1	1	1	1	1	1	1	1	1	1	1	1	1	1	1	1	1	1	1	1	1	1	4	4	4	4	4	4	4	4	4	4	4	4	2	3	2	3	3	3	2	3
1	20	2	2	2	2	2	4	2	2	3	3	2	2	2	2	2	2	2	2	2	2	2	2	2	2	2	2	2	3	4	4	6	4	5	6	6	5	5	6	6	5	2	2	2	2	2	2	2	2
2	20	4	4	4	4	4	4	4	4	4	4	4	4	4	4	4	4	4	4	4	4	4	4	4	4	4	4	4	4	5	5	5	5	6	6	6	6	6	6	6	7	3	3	3	3	3	3	3	3
1	21	1	1	1	1	1	1	1	1	1	1	1	1	1	1	1	1	1	1	1	1	1	1	2	2	2	2	2	2	3	2	3	3	3	3	3	3	3	3	3	3	2	2	2	2	2	2	2	2
1	21	4	5	5	5	5	5	5	5	5	5	5	5	5	4	4	4	4	4	4	4	4	4	4	4	4	4	4	4	6	6	6	6	6	6	6	6	6	6	6	6	3	3	3	3	3	3	3	3
1	20	2	4	4	3	3	3	4	4	4	4	3	4	4	4	4	4	4	3	4	4	2	3	4	3	2	4	3	4	5	5	5	5	5	5	5	5	5	6	6	6	3	3	2	3	3	3	3	3
2	20	2	4	4	4	4	4	4	4	4	4	4	4	4	4	4	4	4	4	4	4	4	4	4	4	4	4	4	4	6	6	6	6	6	6	6	6	6	6	6	6	3	3	3	3	3	3	3	3
1	20	4	4	4	4	4	3	4	3	4	4	4	4	4	4	4	2	4	3	2	2	3	4	5	2	2	4	3	3	3	5	3	6	5	5	3	5	3	3	5	6	2	2	3	3	2	2	2	3
1	22	3	2	4	3	4	4	1	2	4	2	2	4	4	3	4	3	4	4	4	4	4	3	4	3	3	2	4	4	6	6	6	6	6	6	6	4	7	7	5	6	3	3	2	2	2	3	2	3
1	19	2	2	2	2	2	2	2	2	2	2	2	2	2	2	2	2	2	2	2	2	2	2	2	2	2	2	2	2	4	4	4	4	4	4	4	4	4	4	4	4	3	3	3	3	3	3	3	3
2	20	2	3	3	3	3	4	2	2	4	4	3	3	4	2	4	4	3	2	4	4	4	4	3	3	4	2	2	3	5	5	5	5	5	5	5	5	5	5	5	5	3	3	3	3	3	3	3	3
1	19	3	2	2	3	3	3	4	3	4	3	3	4	3	2	4	2	3	4	4	4	4	2	3	2	2	2	2	2	5	6	5	5	6	6	6	4	6	6	6	6	3	3	2	2	3	2	2	2
1	18	2	2	3	3	2	2	3	3	3	3	2	2	3	2	3	2	2	3	2	2	2	2	2	2	3	2	2	2	4	4	4	4	4	4	3	4	3	2	4	4	2	2	2	2	2	2	3	2
1	20	4	3	4	4	4	3	3	3	4	3	3	4	4	4	4	4	4	4	4	4	4	4	3	3	4	3	3	4	5	5	6	6	5	5	5	6	6	6	5	5	3	3	3	3	2	3	3	3
1	19	4	3	4	4	4	4	4	4	4	4	4	4	4	4	4	4	4	4	4	4	4	4	4	4	4	4	4	4	5	5	5	5	5	5	5	5	5	5	5	5	3	3	3	3	3	3	3	3
2	22	4	4	4	4	4	4	4	4	4	4	4	4	4	4	4	4	4	4	4	4	4	4	4	4	4	4	4	4	6	6	6	6	6	6	6	6	6	6	6	6	3	3	3	3	3	3	3	3
1	20	4	3	3	3	4	4	4	3	3	4	3	4	4	4	4	4	4	4	4	4	4	4	4	4	4	4	4	4	5	5	5	5	5	5	5	5	5	5	5	5	3	3	3	3	3	3	3	3
1	19	3	3	4	3	4	3	3	3	4	3	3	4	4	3	3	4	4	4	4	4	4	4	4	3	3	2	3	4	7	7	7	7	7	7	7	7	7	7	7	7	4	4	3	3	2	3	3	3
1	21	4	2	4	2	3	5	4	4	5	5	4	4	4	4	4	4	4	4	4	4	4	4	4	4	4	4	4	4	5	5	5	5	5	5	5	5	5	5	5	5	3	3	3	3	3	3	3	3
1	21	3	3	4	3	4	4	2	3	3	2	3	3	4	2	4	4	4	4	4	4	4	3	3	2	2	2	3	4	4	5	4	4	6	6	6	4	6	6	4	6	3	3	2	2	2	2	2	2
1	20	3	4	4	4	4	4	3	3	4	3	3	3	3	3	3	3	4	4	4	3	4	2	2	3	2	2	4	2	6	6	4	5	6	5	5	6	5	6	5	4	3	2	3	2	3	3	2	3
1	20	2	2	4	4	4	4	4	5	5	4	2	4	4	2	2	4	4	4	4	4	4	2	2	3	2	2	2	2	7	7	6	7	6	6	6	3	5	5	4	6	3	3	2	3	2	2	2	2
1	20	2	2	4	2	4	2	2	4	4	2	2	4	4	4	4	4	4	4	4	4	4	4	4	2	2	2	4	2	6	6	6	6	6	6	6	6	6	6	6	6	3	3	3	3	3	3	3	3
1	19	3	3	4	4	4	3	3	4	4	4	2	4	4	4	4	4	4	5	5	5	5	4	3	4	2	2	4	3	6	6	6	6	7	7	7	5	7	7	7	7	4	4	3	3	2	3	3	3
1	21	2	2	3	2	4	4	3	2	4	3	2	3	4	3	3	4	4	3	3	4	4	4	3	3	2	2	2	4	7	7	7	7	7	7	7	7	7	7	7	7	3	3	2	2	2	2	2	2
1	20	4	4	4	4	4	4	4	4	4	4	4	4	4	4	4	4	4	4	4	4	4	4	4	3	3	3	3	2	6	6	4	5	6	6	6	3	6	6	5	5	3	3	3	3	3	3	3	3
1	18	4	4	4	4	4	4	4	4	4	4	4	4	4	4	4	4	4	4	4	4	4	4	4	4	4	4	4	4	5	5	5	5	5	5	5	5	5	5	5	5	3	3	3	3	3	3	3	3
1	22	4	4	4	3	4	4	2	3	4	4	2	4	4	4	4	4	4	4	4	4	4	4	4	4	3	2	4	4	6	6	6	6	6	6	6	6	6	6	6	6	3	3	3	3	2	3	3	3
1	20	2	2	2	2	2	2	2	2	4	3	2	3	3	3	3	4	4	3	3	3	3	3	3	3	2	2	2	2	5	5	6	5	5	5	5	4	6	6	5	5	3	3	2	2	3	2	2	2
1	19	2	2	2	4	2	4	2	4	2	2	4	3	3	2	2	3	3	3	4	4	4	2	2	2	2	2	2	2	5	5	5	5	5	5	5	5	5	5	5	5	3	3	2	2	2	2	2	2
1	20	4	3	3	3	2	3	4	3	2	3	3	3	4	3	4	3	2	3	3	4	3	3	4	3	3	4	3	3	4	4	5	3	3	4	4	4	4	5	4	3	2	2	3	2	3	3	2	3
1	20	3	3	3	3	3	4	4	4	4	4	4	4	4	4	4	4	4	4	4	4	4	4	4	4	4	4	4	4	6	6	6	6	6	6	6	6	6	6	6	6	3	3	3	3	3	3	3	3
1	20	2	2	4	4	4	2	4	4	4	4	2	4	4	3	4	4	4	4	4	4	4	4	4	4	2	2	4	2	4	4	4	4	6	6	6	6	4	4	4	4	3	3	3	3	3	3	3	3
1	20	3	3	2	3	4	2	3	2	4	2	2	3	4	3	4	4	4	4	4	4	4	4	4	4	3	2	2	2	6	6	6	6	7	7	7	7	7	7	7	7	3	3	2	2	2	2	2	2
1	20	3	3	3	3	4	3	3	3	3	3	3	3	3	4	4	4	4	4	4	3	4	3	4	3	4	2	4	3	5	6	5	6	6	6	6	6	6	6	6	6	4	4	3	2	2	3	3	2
1	19	1	3	4	3	3	4	3	3	3	2	3	3	3	2	3	4	4	3	3	4	3	3	3	2	2	2	2	3	6	6	7	7	6	7	7	7	7	7	6	7	3	3	2	2	2	2	2	2
1	20	3	2	4	3	4	3	3	4	4	4	3	4	4	4	4	4	4	4	4	4	4	4	4	4	2	2	3	3	4	5	5	5	6	6	6	6	6	6	6	6	3	3	3	3	3	3	3	3
1	20	2	2	2	2	4	4	1	2	3	3	2	4	5	2	2	5	5	4	3	3	3	3	4	2	2	2	4	4	6	6	4	4	6	6	6	4	6	6	6	6	3	3	2	3	2	2	3	2
2	22	4	4	4	4	4	4	4	4	4	4	4	4	4	4	4	4	4	4	4	4	4	4	4	4	4	4	4	4	6	6	6	6	6	6	6	6	6	6	6	6	3	3	3	3	3	3	3	3
1	20	5	5	4	5	5	4	5	5	4	4	4	4	4	5	4	4	4	5	4	5	4	5	5	5	4	4	4	5	5	6	6	5	6	6	7	6	6	6	7	6	4	4	3	4	3	4	4	3
1	20	3	3	4	4	4	4	3	3	4	4	3	4	4	3	4	4	4	4	4	4	4	4	4	3	3	3	4	3	6	6	6	6	6	6	6	5	6	6	6	6	4	4	3	2	2	2	3	3
1	19	2	3	4	2	3	3	4	2	4	2	2	2	4	3	2	4	4	2	3	2	4	2	3	3	2	2	2	3	4	5	4	4	5	5	5	3	5	5	5	6	3	3	2	3	3	2	2	2
2	21	2	5	4	3	3	4	3	4	4	3	4	5	4	3	3	4	4	4	4	4	4	4	3	2	2	2	2	2	5	5	6	5	5	5	4	5	5	4	5	5	4	4	4	2	2	3	3	3
1	20	2	2	4	3	4	4	4	2	2	2	2	4	3	4	3	4	4	4	4	4	4	2	2	3	2	2	2	4	5	3	4	4	5	5	5	3	5	4	4	5	3	2	3	3	3	3	3	3
1	21	3	4	2	2	4	1	4	2	4	3	2	4	4	3	4	4	4	4	4	4	4	4	4	2	4	4	4	4	6	5	6	6	5	5	5	5	5	5	6	5	3	3	3	2	3	2	2	2
1	19	2	2	4	1	4	3	4	2	4	2	1	2	2	1	1	4	3	2	5	4	4	4	2	2	1	2	2	2	5	4	6	6	4	5	4	4	6	4	6	4	3	3	2	2	1	2	2	2
1	20	3	3	3	2	3	3	3	3	3	3	3	2	3	3	3	3	3	3	3	3	3	3	3	3	2	2	2	2	4	4	4	4	4	4	4	4	4	4	4	4	3	3	2	2	2	2	2	3
1	20	2	4	5	3	4	5	3	4	3	4	2	4	4	3	2	4	4	5	3	5	5	5	3	2	3	2	4	3	5	4	5	6	5	5	4	7	7	7	6	6	4	4	3	2	2	3	2	1
1	19	2	2	3	4	4	3	3	4	4	3	4	4	3	3	3	3	3	4	4	4	4	3	4	2	2	2	3	3	6	6	6	6	5	6	6	6	6	6	5	6	3	3	2	2	2	2	2	2
1	20	2	1	4	4	2	3	1	1	3	1	1	2	5	1	4	4	4	2	3	3	2	1	1	1	1	1	4	2	3	2	3	6	7	6	6	5	6	6	6	6	2	3	2	3	1	1	1	1
1	20	3	3	3	3	3	3	3	3	3	4	3	4	4	3	4	4	4	4	3	4	4	3	4	3	3	2	4	3	4	4	4	4	4	4	4	4	4	4	4	4	3	3	3	2	2	3	3	3
1	21	3	3	3	2	4	3	3	3	4	3	3	4	3	4	4	4	4	4	3	4	4	4	4	4	2	2	2	4	5	6	5	5	5	5	6	5	6	6	6	6	3	3	3	3	3	3	3	4
1	20	5	1	5	5	5	5	3	3	2	2	2	1	5	1	1	4	4	4	4	3	4	1	1	2	2	2	2	2	7	7	7	7	7	7	7	7	7	7	7	7	3	3	2	2	3	2	2	2
1	19	5	5	4	5	5	5	5	5	5	5	5	5	5	5	5	5	5	5	5	5	5	5	4	5	5	5	5	5	7	7	7	7	7	7	7	7	7	7	7	7	4	4	4	4	4	3	3	4
1	20	2	2	2	2	4	4	2	4	4	4	2	2	2	2	2	2	2	4	2	2	4	2	2	2	2	2	2	2	6	6	6	6	6	6	6	6	6	6	6	6	3	3	2	3	2	2	3	2
1	20	1	1	1	1	1	1	2	3	4	3	4	3	3	3	4	3	2	3	3	3	2	3	3	4	3	3	3	4	4	5	5	4	5	4	3	5	4	4	4	4	3	3	2	2	3	3	3	3
1	21	2	4	3	2	3	3	2	2	3	2	2	3	2	2	2	4	4	4	4	4	4	3	3	2	2	2	4	2	4	5	5	5	6	6	6	4	5	5	5	5	3	3	3	2	2	3	3	2
2	19	4	1	2	2	4	3	2	2	4	3	2	3	3	4	4	4	4	4	3	3	4	1	2	2	2	2	2	2	4	6	6	6	6	6	6	6	6	6	6	6	3	3	3	3	3	3	3	2
1	19	5	4	3	5	3	4	3	5	3	4	2	5	4	3	4	3	4	3	4	3	4	3	4	3	4	3	4	3	4	5	5	5	5	5	5	5	5	5	5	5	4	4	3	2	3	3	3	3
1	19	5	5	5	5	5	5	5	5	5	5	5	5	5	5	5	5	5	5	5	5	5	5	5	5	5	5	5	5	7	7	7	7	7	7	7	7	7	7	7	7	4	4	4	4	4	4	4	4
1	18	3	3	3	3	3	3	3	3	3	3	3	3	3	3	3	3	3	3	4	3	4	4	3	3	3	1	3	3	5	5	5	5	5	5	5	5	5	5	5	5	3	3	3	3	3	3	3	3
1	20	3	4	4	4	4	4	4	4	4	4	2	4	4	3	4	3	4	4	4	4	4	4	4	4	4	4	4	4	5	5	5	5	5	6	6	6	6	6	6	6	4	4	4	4	2	4	3	4
1	20	1	3	4	2	4	4	4	4	4	4	2	2	4	4	4	4	4	4	3	4	4	4	4	3	4	3	4	4	6	4	7	7	7	5	5	7	7	7	7	4	4	4	3	4	2	2	3	2
1	18	3	3	3	3	3	3	3	3	3	3	3	3	3	3	3	3	3	3	3	3	3	3	3	3	3	3	3	3	4	4	4	4	4	4	4	4	4	4	4	4	3	3	3	3	3	3	3	3
1	20	2	4	4	2	4	3	4	2	4	3	3	4	2	4	4	4	4	4	3	3	4	3	3	2	2	2	2	3	5	5	5	5	6	5	6	6	6	6	6	6	3	3	2	3	3	3	3	2
1	20	2	3	4	2	4	3	2	2	3	4	2	2	4	4	3	3	3	3	3	4	4	4	2	2	2	2	2	2	4	4	4	4	4	4	4	4	4	4	4	4	3	3	3	3	2	2	3	2
1	20	3	4	4	4	4	3	2	2	4	3	2	4	4	3	3	4	4	4	4	4	4	4	2	2	2	2	3	4	6	6	6	6	6	6	5	5	6	6	3	5	3	3	2	3	2	3	3	2
1	20	2	3	4	2	4	4	3	2	3	3	2	3	3	2	3	2	3	3	3	3	3	3	2	2	2	2	3	2	6	6	6	6	6	6	6	6	6	6	6	6	3	3	3	3	2	3	3	2
1	19	3	4	3	2	3	3	3	3	3	2	3	4	4	2	3	4	3	2	2	4	3	2	4	2	2	2	2	2	5	5	5	5	5	5	5	4	5	5	5	5	3	3	2	2	2	2	2	2
1	20	4	5	5	5	5	5	2	2	3	2	2	3	3	2	2	4	2	4	2	3	3	3	3	2	2	2	4	2	5	5	5	5	5	5	5	5	6	6	6	6	4	4	2	2	2	3	2	3
1	19	3	2	2	4	4	2	2	3	4	2	2	4	4	4	3	4	4	3	4	4	4	2	3	3	2	2	4	4	5	6	6	5	3	6	6	4	6	6	4	5	4	4	3	3	2	3	3	3
1	21	5	5	5	5	5	5	5	5	5	5	5	5	5	5	5	5	5	5	5	5	5	5	5	5	5	5	5	5	7	7	7	7	7	7	7	7	7	7	7	7	4	4	4	4	4	4	4	4
1	20	3	4	3	3	3	3	3	3	3	3	3	4	4	4	4	4	4	4	3	4	4	4	4	3	3	2	3	3	6	6	6	6	6	6	6	6	6	6	4	6	3	3	2	2	3	2	3	3
1	18	2	3	2	2	4	3	3	2	4	3	2	2	3	3	3	2	3	2	3	2	3	2	3	2	3	2	2	3	5	5	6	6	5	6	5	6	5	5	5	4	2	2	3	2	2	3	2	3
1	20	4	4	4	4	4	4	2	2	3	2	2	4	4	3	4	4	4	4	4	4	4	4	4	4	2	2	4	4	4	4	4	4	4	4	4	4	4	4	4	4	3	3	3	3	3	3	3	2
1	19	5	3	3	3	5	5	2	2	5	3	2	5	5	5	5	5	5	5	5	5	5	5	5	5	5	5	5	5	7	7	7	7	7	5	4	7	7	7	7	7	4	4	4	4	3	3	3	4
1	20	3	4	4	4	5	4	3	3	4	3	3	3	4	3	3	4	4	5	4	4	4	3	3	4	3	3	4	4	4	5	5	5	5	5	6	4	6	6	5	5	4	4	3	3	2	3	3	2
1	18	4	4	3	2	5	3	3	3	4	4	3	4	4	4	4	5	5	5	4	3	4	3	3	5	2	1	4	5	4	6	6	6	6	6	6	6	6	6	5	6	4	4	4	4	3	3	3	3
1	19	5	5	4	5	5	5	4	5	4	5	4	5	4	5	4	5	5	5	5	5	4	4	5	5	4	4	4	4	7	7	7	7	7	6	7	7	7	6	7	7	4	4	4	4	4	4	4	4
1	21	3	4	4	3	3	4	4	4	4	4	4	4	4	4	4	4	4	4	4	4	4	4	4	4	4	4	4	4	6	6	6	6	5	5	5	5	5	5	5	5	3	3	3	3	3	3	3	3
1	19	3	3	3	3	3	3	3	3	3	3	3	3	3	3	3	3	3	3	3	3	3	3	3	3	3	3	3	3	4	4	4	4	4	4	4	4	4	4	4	4	3	3	3	3	2	3	3	3
1	19	4	3	3	3	3	3	3	3	3	3	3	3	3	3	3	3	3	3	3	4	4	4	4	3	3	3	3	3	6	6	6	6	5	5	5	4	6	6	5	6	3	3	3	2	3	3	3	2
1	20	3	3	3	4	4	4	4	4	4	3	2	4	4	4	4	4	4	4	4	5	5	5	4	4	4	2	3	4	5	5	5	5	5	5	5	4	6	6	5	4	3	4	3	3	3	4	4	2
2	21	4	5	4	5	4	5	4	5	4	4	5	4	5	4	3	5	4	4	5	4	4	4	5	4	5	4	4	5	6	7	6	7	6	7	6	6	6	6	7	6	4	3	4	3	3	3	3	3
1	21	3	4	4	2	4	2	4	2	4	2	2	3	4	4	4	4	4	4	3	4	4	4	4	4	2	2	2	4	4	4	3	4	4	5	5	4	5	4	5	5	3	3	3	3	2	3	3	2
2	20	5	5	5	5	5	5	5	5	5	5	5	5	5	5	5	5	5	5	5	5	5	5	5	5	5	5	5	5	7	7	7	7	7	7	7	7	7	7	7	7	4	4	4	4	4	4	4	4
2	20	2	2	2	2	2	3	3	3	3	2	2	3	3	2	2	2	2	3	4	4	4	4	3	4	2	2	2	2	6	6	2	5	6	6	6	2	6	6	4	6	3	3	3	3	3	2	3	3
2	21	3	2	2	4	3	2	2	2	2	2	2	3	3	3	3	4	4	2	2	4	4	4	2	3	2	2	2	2	5	6	6	6	6	6	6	5	6	6	6	5	3	3	2	2	2	2	2	2
1	18	3	3	3	3	3	3	3	3	3	3	3	3	3	3	3	3	3	3	3	3	3	3	3	3	3	3	3	3	4	4	4	4	4	4	4	4	4	4	4	4	3	3	3	3	3	3	3	3
1	19	5	3	3	3	3	3	3	3	3	3	3	3	3	3	3	3	3	3	3	3	3	3	3	3	3	3	3	3	4	4	4	4	4	4	4	4	4	4	4	4	3	3	3	3	3	3	3	3
1	19	3	3	3	3	3	3	3	3	3	3	3	3	3	3	3	3	3	3	3	3	3	3	3	3	3	3	3	3	4	4	4	4	4	4	4	4	4	4	4	4	2	2	2	2	3	3	3	3
1	19	2	4	4	2	4	3	4	2	4	3	2	3	4	3	4	4	4	3	4	4	4	4	3	2	3	3	4	3	6	6	6	5	7	7	7	5	7	7	5	6	3	3	2	3	2	3	2	3
1	18	4	4	4	4	4	4	4	4	4	4	4	4	4	4	4	4	4	4	4	4	4	4	4	4	4	4	4	4	7	7	7	7	7	7	7	7	7	7	7	7	4	4	4	4	4	4	4	4
2	18	4	4	3	4	3	3	4	4	3	3	3	3	3	3	3	3	3	3	3	3	3	3	3	4	3	3	4	3	5	4	4	5	5	5	5	5	5	4	4	5	3	3	3	3	4	4	3	3
2	24	1	1	1	1	1	1	1	1	1	1	1	1	1	1	1	1	1	1	1	1	1	1	1	1	1	1	1	1	1	1	1	1	1	1	1	1	1	1	1	1	1	1	1	1	1	1	1	1
1	23	4	4	4	5	4	5	4	4	4	5	4	4	4	5	4	5	4	5	4	4	4	4	4	4	5	4	4	4	6	6	6	7	5	6	6	5	6	6	5	7	4	3	3	3	3	4	3	3
2	22	4	4	5	4	4	4	5	4	4	4	5	4	3	4	3	4	5	3	4	3	4	4	4	4	4	4	4	4	7	6	6	6	6	6	6	7	6	6	7	6	4	3	3	3	4	3	4	3
1	25	5	4	4	4	4	4	3	4	4	4	4	4	4	4	4	4	4	4	4	4	4	4	4	4	4	4	4	4	6	5	6	7	6	6	6	6	6	6	6	6	4	4	4	4	3	3	3	3
2	23	4	5	5	4	5	4	4	4	5	5	5	5	4	5	5	4	5	5	5	5	4	5	5	4	5	3	5	4	7	7	7	7	7	7	7	7	7	7	7	7	4	4	4	3	3	3	3	4
2	21	5	5	5	5	5	5	5	5	5	5	5	5	5	5	5	5	5	5	5	5	5	5	5	5	5	5	5	5	7	7	7	7	7	7	7	7	7	7	7	7	4	4	4	4	4	4	4	4
2	23	3	4	4	5	4	4	4	5	5	5	5	5	4	4	4	4	4	4	5	4	4	4	4	4	4	3	4	4	6	6	6	6	6	6	6	6	6	6	6	6	4	4	3	4	4	4	4	4
2	25	4	3	3	4	4	4	4	3	4	4	5	4	3	4	5	4	4	5	4	4	4	4	5	4	5	1	4	5	5	6	7	7	6	5	5	7	7	6	7	6	4	3	3	1	3	3	3	4
1	25	4	4	4	4	5	5	5	5	5	5	5	4	4	4	4	4	4	4	4	4	4	4	4	4	4	3	4	4	5	5	5	6	6	6	6	6	5	5	5	5	3	3	3	3	3	4	4	4
2	20	5	5	5	5	5	5	5	5	5	5	5	4	4	4	4	4	4	4	4	4	4	4	4	4	4	4	4	4	6	6	6	6	6	6	6	6	6	6	6	6	4	4	4	4	4	4	4	4
2	20	3	4	2	4	4	4	4	3	3	3	4	4	4	5	4	4	4	5	4	4	3	5	4	4	3	5	4	5	5	5	6	6	5	4	5	5	4	4	4	4	3	3	3	3	2	3	3	4
2	21	5	5	5	5	5	5	5	5	5	5	5	5	5	5	5	5	5	5	5	5	5	5	5	5	5	5	5	5	7	7	7	7	7	7	7	7	7	7	7	7	4	4	4	4	4	4	4	4
1	24	4	4	4	4	4	4	4	4	4	4	4	4	4	4	4	4	4	4	4	4	4	4	4	4	4	4	4	4	6	6	6	6	6	6	6	6	6	6	6	6	4	4	4	4	4	4	4	4
2	21	5	5	5	5	5	5	5	5	5	5	5	5	5	5	5	5	5	5	5	5	5	5	5	5	5	5	5	5	7	7	7	7	7	7	7	7	7	7	7	7	4	4	4	4	4	4	4	4
2	21	4	3	4	4	4	4	4	5	5	5	5	5	5	5	5	5	5	5	5	4	4	4	4	4	4	4	4	4	7	7	7	7	7	7	6	7	7	7	7	7	4	4	3	4	4	4	4	4
2	20	5	4	5	4	5	5	4	5	5	4	5	5	4	5	5	4	5	4	5	5	4	4	4	5	4	4	5	5	6	6	7	7	6	6	6	6	7	6	7	6	4	4	4	4	4	4	4	4
1	21	2	2	2	2	4	2	2	2	2	2	2	2	2	2	2	2	2	2	2	2	2	2	2	2	2	2	2	2	5	5	4	4	3	5	4	3	5	5	5	5	3	3	3	3	2	2	2	2
1	34	4	3	4	4	4	3	3	4	4	5	4	4	4	4	4	4	4	5	5	4	4	4	3	4	5	3	4	5	5	5	5	6	6	5	5	5	6	5	5	5	4	4	4	4	4	3	3	4
1	25	3	2	3	2	4	2	2	3	4	4	3	3	4	4	3	3	3	3	3	2	3	4	2	4	2	4	3	4	5	6	6	6	6	6	4	6	6	6	6	6	3	3	3	3	3	2	3	3
2	21	2	2	1	2	2	2	3	2	2	3	3	2	3	3	3	3	3	3	2	3	3	3	3	2	3	3	3	3	4	3	4	3	4	3	3	4	4	3	3	3	2	3	2	3	3	2	2	2
1	23	2	3	4	4	4	4	3	4	4	2	2	4	4	3	4	4	4	4	4	4	4	4	3	2	2	2	2	4	6	6	5	6	6	6	6	6	6	6	6	6	3	4	3	2	3	3	3	3
1	22	4	4	4	4	4	4	4	4	4	4	4	4	4	4	4	4	4	4	4	4	4	4	4	5	4	4	5	5	6	6	6	6	6	6	6	6	6	6	6	6	3	3	3	3	3	2	4	4
2	20	4	2	2	2	4	3	3	3	3	3	3	3	3	3	3	3	3	3	3	3	3	3	3	3	3	3	3	4	4	4	4	4	4	4	4	4	4	4	4	4	3	3	3	3	3	3	3	3
2	24	4	4	5	4	5	4	5	4	5	4	4	4	5	4	4	4	4	5	4	4	5	4	4	3	4	3	4	4	5	6	5	6	5	6	4	4	5	6	5	6	3	4	3	3	4	3	4	3
2	23	3	4	3	4	3	4	4	4	4	4	4	4	3	4	4	3	4	4	3	4	4	3	4	3	4	3	4	4	6	5	5	6	6	5	5	4	4	4	5	5	3	3	2	3	3	3	3	3
2	24	4	5	5	5	5	4	3	5	4	5	5	5	5	5	5	4	4	5	5	5	5	3	5	5	4	4	5	5	7	7	7	7	7	6	6	7	7	7	6	6	4	4	3	4	4	4	4	4
2	23	4	4	4	4	4	4	4	4	4	4	4	4	4	4	4	4	4	4	4	4	4	4	4	4	4	4	4	4	5	5	5	5	5	5	5	5	5	5	5	5	3	3	3	3	3	3	3	3
2	20	1	1	1	1	1	1	1	1	1	1	1	2	1	2	1	1	1	1	1	1	1	1	1	1	1	1	1	1	1	1	1	1	1	1	1	1	1	1	1	1	1	1	1	1	1	1	1	1
2	20	3	4	4	4	4	5	5	5	5	5	4	4	4	4	4	4	3	4	4	4	3	3	4	3	3	4	3	4	5	5	6	5	6	5	6	5	6	6	6	6	3	3	3	4	3	4	3	3
1	20	2	4	4	4	4	4	4	4	4	2	2	3	4	4	4	4	4	4	4	4	4	4	4	4	2	2	4	4	5	5	3	5	3	3	5	5	5	5	5	5	3	3	3	3	3	3	3	3
1	18	1	1	1	1	1	1	4	1	1	1	1	1	4	5	2	2	2	3	4	1	2	1	1	4	1	1	1	1	1	2	1	1	1	1	1	1	4	2	1	5	2	2	3	3	3	3	3	2
2	27	4	4	5	4	4	4	4	5	4	4	4	4	4	5	4	4	5	4	5	5	4	4	3	4	4	1	4	5	6	7	6	6	6	5	5	6	5	5	6	6	4	3	4	3	3	4	3	4
2	20	5	5	4	5	4	5	4	4	4	5	4	5	4	5	4	5	4	5	5	5	5	5	4	5	5	4	5	5	7	6	6	7	7	6	7	7	7	6	6	6	4	4	4	3	3	4	4	4
2	20	3	4	4	2	4	3	2	2	4	2	3	3	4	3	3	4	4	3	3	3	3	3	3	2	1	1	1	4	4	4	4	4	4	4	4	4	6	6	6	6	3	3	2	3	3	2	3	2
1	19	4	4	4	4	4	4	4	4	4	3	3	3	3	4	4	4	4	4	4	4	4	4	3	3	4	3	4	3	6	6	6	6	6	6	6	6	6	6	6	6	3	3	3	3	3	3	3	2
1	19	4	4	4	4	4	4	4	4	4	4	4	4	4	4	4	4	4	4	4	4	4	4	4	4	4	4	4	4	6	6	6	6	6	6	6	6	6	6	6	6	4	4	4	4	4	4	4	4
2	20	4	5	4	5	4	5	4	5	4	5	4	5	4	5	4	5	4	5	4	5	4	5	4	4	5	4	5	4	7	6	7	6	7	6	7	6	6	6	6	7	4	3	4	3	4	3	4	4
2	22	3	5	2	5	5	4	2	5	5	5	5	5	4	5	4	5	4	4	4	4	4	4	3	4	4	4	5	5	6	6	5	4	6	6	5	4	6	6	5	5	4	4	4	4	3	2	3	4
1	19	4	4	4	4	4	4	4	4	4	4	4	4	4	4	4	4	4	4	4	4	4	4	4	4	4	4	4	4	6	6	6	6	6	6	6	6	6	6	6	6	3	3	3	3	3	3	3	3
1	19	1	2	4	4	2	4	4	4	4	4	4	4	4	2	2	5	5	5	5	5	5	5	5	5	5	5	3	3	7	7	7	7	7	7	7	7	7	7	7	7	4	4	3	3	4	4	4	4
1	19	5	4	4	3	4	3	3	3	4	5	5	3	3	5	5	3	3	3	3	3	4	4	3	3	3	3	3	3	4	5	4	5	5	5	4	4	5	4	4	5	3	2	3	3	3	2	2	2
1	19	3	5	1	1	4	4	3	2	1	1	1	3	5	3	4	5	4	4	4	3	4	4	3	1	1	1	2	3	4	4	7	5	4	6	6	4	6	6	6	4	3	3	2	2	2	3	3	2
1	20	5	2	4	4	4	4	2	2	4	2	2	2	2	2	2	2	3	4	4	4	4	4	4	2	2	1	2	2	7	7	7	7	7	7	7	7	7	7	7	7	3	3	2	2	2	2	2	2
2	20	5	5	5	5	5	5	5	5	5	5	5	5	5	5	5	5	5	5	5	5	5	5	5	5	5	5	5	5	7	7	7	7	7	7	7	7	7	7	7	7	4	4	4	4	4	4	4	4
2	19	5	5	5	5	5	5	5	5	5	5	5	5	5	5	5	5	5	5	5	5	5	5	5	5	5	5	5	5	7	7	7	7	7	7	7	7	7	7	7	7	4	4	4	4	4	4	4	4
2	19	3	3	3	3	3	3	3	3	3	3	3	3	3	3	3	3	3	3	3	3	3	3	3	3	3	3	3	3	5	5	5	5	5	5	5	5	5	5	5	5	3	3	3	3	3	3	3	3
2	20	5	5	5	5	5	5	5	5	5	5	5	5	5	5	5	5	5	5	5	5	5	5	5	5	5	3	5	5	7	7	7	7	7	7	7	7	7	7	7	7	4	4	4	4	4	4	4	4
2	19	5	5	5	5	5	5	5	5	5	5	5	5	5	5	5	5	5	5	5	5	5	5	5	5	5	5	5	5	7	7	7	7	7	7	7	7	7	7	7	7	4	4	4	4	4	4	4	4
2	20	1	1	1	1	1	1	1	1	1	1	1	1	1	1	1	1	1	1	1	1	1	1	1	1	1	1	1	1	7	7	7	7	7	7	7	7	7	7	7	7	4	4	4	4	4	4	4	4
1	20	4	4	4	4	4	4	4	4	4	4	4	4	4	4	4	4	4	4	4	4	4	4	4	4	4	4	4	4	6	6	6	6	6	6	6	6	6	6	6	6	3	3	3	3	3	3	3	3
1	18	3	3	3	3	3	3	3	3	3	3	3	3	3	3	3	3	3	3	3	3	3	3	3	3	3	3	3	3	7	7	7	7	7	7	7	7	7	7	7	7	3	3	3	3	2	2	2	2
2	18	4	4	4	4	4	4	4	4	4	4	4	4	4	4	4	4	4	4	4	4	4	4	4	4	4	4	4	4	4	4	4	4	4	4	4	4	6	6	6	6	4	4	4	4	3	3	3	3
2	21	5	4	4	4	4	4	4	4	4	4	4	4	5	5	5	5	5	5	5	5	5	5	5	5	5	5	5	4	7	7	7	7	7	7	7	6	6	7	7	7	4	4	3	3	3	3	3	4
2	19	4	4	4	4	4	4	4	4	4	4	4	4	4	4	4	4	4	4	4	4	4	4	4	4	4	4	4	4	5	5	5	5	5	5	5	5	5	5	5	5	3	3	3	3	3	3	3	3
2	19	5	5	5	5	5	4	4	4	4	4	4	4	4	4	4	4	4	4	4	4	4	4	4	4	4	4	4	4	6	6	6	6	6	6	6	6	6	6	6	6	4	4	4	4	4	4	4	4
1	19	4	4	4	4	4	4	4	4	4	4	4	4	4	4	4	4	4	4	4	4	4	4	4	4	4	4	4	4	5	5	5	5	5	5	5	5	5	5	5	5	3	3	3	3	3	3	3	3
2	19	5	5	5	5	5	5	5	5	5	5	5	5	5	5	5	5	5	5	5	5	5	5	5	5	5	5	5	5	7	7	7	7	7	7	7	7	7	7	7	7	4	4	4	4	4	4	4	4
2	20	5	5	5	5	5	5	5	5	5	5	5	5	5	5	5	5	5	5	5	5	5	5	5	5	5	5	5	5	7	7	7	7	7	7	7	7	7	7	7	7	4	4	4	4	4	4	4	4
2	21	5	5	5	5	5	5	5	5	5	5	5	5	5	5	5	5	5	5	5	5	5	5	5	5	5	5	5	5	5	5	5	5	5	5	5	5	5	5	5	5	3	3	3	3	3	3	3	3
2	21	4	4	4	4	4	4	4	4	4	4	4	4	4	4	4	3	4	3	4	3	3	4	3	3	4	4	4	4	6	6	5	6	6	5	5	6	5	5	6	5	3	3	4	3	3	3	4	3
2	20	5	5	5	5	5	5	5	5	5	5	5	5	5	5	5	5	5	5	5	5	5	5	5	5	5	5	5	5	7	7	7	4	4	3	7	3	4	4	4	5	2	3	3	3	2	3	2	3
2	19	4	4	5	5	5	3	5	3	4	3	4	3	4	3	4	3	4	3	4	3	2	4	2	3	4	2	3	4	6	6	6	6	6	6	6	6	6	6	6	6	3	4	2	3	3	3	2	3
2	18	5	5	5	5	5	5	5	5	5	5	5	5	5	5	5	5	5	5	5	5	5	5	5	5	5	1	5	5	7	7	7	7	7	7	7	7	7	7	7	7	4	4	4	4	4	3	4	4
2	19	4	4	4	4	4	3	3	4	4	3	4	4	4	5	4	4	4	4	4	4	3	4	5	4	3	4	4	4	5	5	5	5	4	5	5	5	5	5	5	5	3	3	3	3	3	3	3	3
2	19	2	1	1	3	3	4	3	3	4	3	4	3	4	4	3	3	4	3	4	3	4	3	4	3	3	2	4	2	5	7	7	7	5	6	6	6	6	6	6	6	3	4	4	1	2	4	3	4
2	20	3	4	2	2	4	1	1	1	4	1	4	4	2	4	4	4	4	4	4	4	4	4	4	4	2	2	4	4	6	6	5	6	5	5	5	6	6	6	6	6	3	3	4	4	1	4	3	3
2	19	3	4	4	5	5	4	3	4	5	5	5	5	5	5	5	4	4	4	5	5	5	4	4	4	3	3	5	5	6	6	5	5	6	7	6	5	7	7	5	6	4	4	4	4	4	4	4	4
2	20	3	4	4	3	3	3	3	3	3	3	3	4	4	4	4	4	4	4	4	4	4	4	4	4	2	3	4	3	5	5	5	5	6	6	6	6	6	6	6	6	3	3	3	3	2	3	3	2
2	22	4	4	4	3	4	3	3	3	4	4	4	4	4	4	4	4	4	4	4	4	4	4	4	4	4	4	4	4	5	5	5	5	5	5	5	5	5	5	5	5	3	3	3	3	3	3	3	3
2	20	4	3	3	5	4	4	4	4	4	4	4	4	4	4	4	4	4	4	4	4	4	4	4	4	2	2	4	4	5	3	3	3	5	4	5	3	5	5	5	5	3	3	3	3	3	2	3	3
2	20	4	2	4	4	4	3	2	4	4	3	4	3	5	5	5	5	5	4	5	5	3	5	5	5	3	2	4	5	6	6	5	6	7	7	7	6	7	7	7	7	4	4	3	4	3	4	4	4
2	22	3	4	4	3	4	4	4	3	4	2	3	3	5	4	5	4	4	4	2	5	5	3	3	3	4	2	2	3	3	4	4	5	5	5	5	5	5	5	5	5	4	4	3	3	2	2	4	2
2	20	5	5	5	5	5	5	5	5	5	5	5	5	5	5	5	5	5	5	5	5	5	5	5	5	5	5	5	5	7	7	7	7	7	7	7	7	7	7	7	7	4	4	4	4	4	4	4	4
2	21	3	4	5	4	5	4	4	3	5	5	5	5	4	4	4	5	4	5	5	5	5	5	5	4	4	4	4	4	6	6	6	6	6	6	6	6	6	6	6	6	4	3	4	3	3	2	4	3
1	18	5	2	2	5	5	5	1	1	5	1	5	5	5	5	5	5	5	5	5	5	5	5	5	5	1	1	1	5	7	7	7	5	4	2	1	1	7	7	7	7	4	4	4	4	4	4	4	4
1	20	1	1	1	5	4	1	1	4	1	1	1	4	4	2	2	4	3	3	3	4	4	1	2	2	4	1	3	1	4	4	7	7	6	6	4	7	5	5	5	5	3	4	2	3	1	3	3	2
2	21	3	4	4	4	4	2	2	4	4	4	4	4	4	4	4	4	4	4	3	4	4	4	4	3	4	2	4	4	5	5	7	7	4	5	4	6	6	6	6	6	3	4	4	3	2	3	3	4
2	20	1	4	3	1	4	2	1	2	4	1	2	4	3	4	4	5	4	4	3	3	3	4	2	2	2	1	2	4	1	3	1	1	1	4	4	1	6	1	1	6	3	3	3	3	2	2	4	2
2	21	2	2	2	1	3	2	1	1	2	1	1	2	1	1	1	3	3	3	3	2	3	2	3	1	1	1	1	1	3	4	5	5	5	5	3	3	4	5	5	5	3	3	2	2	2	3	3	2
1	21	1	2	2	1	4	2	1	2	4	1	1	4	4	1	3	3	4	4	4	4	3	1	1	1	1	1	1	3	1	1	1	1	3	4	2	5	4	4	3	3	3	3	3	2	2	1	1	1
2	21	3	4	3	4	4	3	3	3	4	2	2	4	4	4	4	4	4	4	4	4	4	4	2	3	2	2	2	4	4	4	4	4	5	5	4	5	4	4	4	4	3	3	3	3	3	3	3	3
1	20	3	4	4	1	4	1	1	1	4	1	1	4	2	2	2	5	5	3	2	2	2	2	2	2	2	2	2	4	4	7	6	6	6	6	6	6	6	6	6	6	3	3	2	3	2	2	2	2
2	20	2	3	3	4	4	2	2	4	4	4	4	4	4	4	4	4	3	4	4	3	4	4	4	2	5	2	4	2	6	6	6	6	6	6	6	6	6	6	6	6	3	3	3	3	3	3	3	3
2	20	4	4	4	4	4	4	4	4	4	4	4	4	4	4	4	4	4	4	4	4	4	4	4	4	4	4	4	4	5	5	5	5	5	5	5	5	5	5	5	5	3	3	3	3	3	3	3	3
2	21	1	2	2	2	3	2	1	2	2	1	1	3	3	2	3	4	3	4	3	1	3	1	3	2	2	2	3	1	2	1	1	1	2	2	3	1	1	4	1	3	3	3	3	3	2	3	3	2
1	20	3	1	5	2	5	5	1	2	4	4	1	5	5	5	5	5	5	4	4	4	4	2	4	5	2	2	2	4	7	7	6	7	7	4	4	5	7	7	5	6	4	4	3	4	3	4	4	4
1	19	3	3	3	4	3	4	3	4	3	3	4	4	3	2	3	4	5	3	3	3	3	4	3	3	3	2	2	4	5	4	5	5	5	4	5	3	5	5	6	5	4	4	2	2	2	3	2	2
2	21	1	3	3	4	4	4	3	4	4	1	4	3	4	2	4	3	4	3	2	2	2	2	4	2	3	1	2	1	5	5	5	6	5	6	5	5	5	5	6	5	2	3	3	1	1	2	2	3
2	21	4	5	3	4	5	5	2	4	5	5	3	5	5	5	5	5	5	5	5	5	5	3	3	4	5	1	4	4	1	6	7	6	7	7	7	7	7	7	6	7	4	4	4	4	2	2	4	4
1	21	2	1	2	1	4	2	2	4	4	3	2	4	4	4	4	4	4	5	4	4	4	3	4	2	2	1	4	4	5	5	5	6	6	5	5	5	6	6	6	6	4	4	3	3	2	1	1	1
2	21	5	4	3	4	4	4	3	4	3	5	4	4	4	5	4	5	5	5	5	5	5	2	4	2	5	2	5	4	4	4	6	6	5	5	5	4	5	5	6	5	4	4	2	2	3	4	4	4
2	20	3	4	3	4	4	4	4	4	4	4	4	4	4	4	4	4	4	4	4	4	4	4	4	4	2	2	4	4	6	6	6	6	6	6	6	6	6	6	6	6	3	3	3	3	3	3	3	3
2	21	4	5	4	5	4	4	4	5	4	5	5	5	4	4	4	4	4	4	4	4	4	4	4	4	4	3	4	2	6	6	7	6	7	7	7	7	7	7	7	7	4	4	3	3	2	3	3	3
1	20	3	4	4	3	4	5	3	3	4	4	3	4	4	3	3	5	5	5	5	5	5	5	5	3	2	2	4	3	6	6	6	6	6	6	6	6	6	6	6	6	3	3	2	2	2	2	3	2
1	19	2	2	3	2	4	2	2	2	4	3	3	4	4	3	3	4	4	5	5	5	4	2	3	2	2	1	3	3	6	6	6	7	5	6	6	6	6	6	5	6	4	4	2	3	2	2	3	3
2	19	4	4	3	5	4	3	1	4	4	4	5	4	4	3	4	4	4	4	3	3	4	4	4	2	4	2	4	3	4	3	5	5	5	3	3	6	3	5	4	5	3	3	2	3	2	2	3	2
1	21	2	3	4	2	2	3	2	2	2	2	2	3	3	2	2	3	3	3	2	3	3	1	3	2	2	2	2	2	4	4	5	5	5	5	5	4	5	4	4	5	2	2	2	2	2	2	2	2
1	20	3	3	3	2	4	4	2	2	4	2	2	4	4	2	4	4	4	2	3	4	4	3	3	4	2	2	3	2	4	5	5	5	4	4	5	5	5	5	5	5	3	2	2	3	2	2	3	2
1	20	4	2	4	2	4	2	2	2	4	2	2	2	4	4	4	4	4	4	2	4	4	4	4	2	2	2	4	4	3	5	3	3	5	5	5	3	5	5	5	5	3	3	3	2	3	3	3	2
2	20	4	2	3	4	4	2	2	3	2	2	2	3	2	2	3	4	3	2	2	4	2	4	1	2	1	2	2	2	3	5	3	6	6	6	4	3	6	5	6	6	2	3	2	2	2	2	3	2
1	20	2	2	2	4	2	3	1	3	2	2	1	1	2	1	1	4	4	2	1	1	2	2	1	1	1	1	1	1	5	5	4	5	5	5	5	3	6	5	3	4	1	1	1	1	1	1	1	1
2	20	1	1	4	3	3	3	3	3	3	2	3	2	3	3	3	4	4	4	4	3	3	3	3	3	2	2	2	2	4	5	6	7	5	5	5	5	5	4	5	4	3	3	3	3	3	3	3	2
2	21	2	4	2	4	4	4	2	2	2	4	2	4	4	2	2	4	4	3	3	2	3	2	2	2	2	2	2	2	6	4	5	5	5	5	5	5	5	5	5	5	3	3	2	2	3	2	3	2
2	19	2	4	4	4	4	4	4	4	4	4	4	4	4	4	4	4	4	4	4	4	4	4	4	4	4	4	4	4	6	6	6	6	6	6	6	6	6	6	6	6	3	3	3	3	3	3	3	3
1	19	5	5	5	5	5	5	5	5	5	5	5	5	5	5	5	5	5	5	5	5	5	5	5	5	5	5	5	5	7	7	7	7	7	7	7	7	7	7	7	7	4	4	4	4	4	4	4	4
2	20	5	5	5	5	5	5	5	5	5	5	4	5	5	5	5	5	4	5	5	5	4	5	5	5	5	5	4	5	7	7	7	6	7	7	7	7	6	7	7	7	4	4	4	4	4	4	4	4
2	19	5	5	5	5	5	4	5	5	5	5	5	5	5	5	5	5	5	5	5	5	5	5	5	5	5	5	5	5	7	7	7	7	7	7	6	7	7	7	7	7	4	4	4	4	4	2	4	4
1	19	4	4	4	4	4	4	4	4	4	4	4	4	4	4	4	4	4	4	4	4	4	4	4	4	4	4	4	4	6	6	6	5	6	6	6	6	6	6	6	6	3	4	4	4	4	4	4	4
1	21	4	4	4	3	4	3	3	3	4	4	3	4	4	4	4	4	4	4	4	4	4	4	4	4	4	3	3	4	5	5	5	5	5	5	5	5	5	5	5	5	4	4	4	4	2	2	3	3
1	20	5	5	5	5	5	5	5	5	5	5	5	5	5	5	5	5	5	5	5	5	5	5	5	5	5	5	5	5	7	7	7	7	7	7	7	7	7	7	7	7	4	4	4	4	4	4	4	4
2	21	2	4	4	3	4	3	4	3	4	3	3	4	4	4	3	4	5	4	3	5	3	2	4	2	2	3	4	4	5	4	6	7	4	5	6	5	5	6	5	5	3	4	2	3	3	3	3	2
2	20	4	4	4	4	4	4	4	4	4	4	4	4	4	4	4	4	4	4	4	4	4	3	4	4	4	2	3	4	5	5	5	5	5	5	4	4	5	4	4	5	3	3	3	3	3	3	3	3
1	19	4	4	4	4	4	4	4	4	4	4	4	4	4	4	4	4	4	4	4	4	4	4	4	4	4	4	4	4	6	6	6	6	6	6	6	6	6	6	6	6	3	3	3	3	3	3	3	3
1	22	4	4	4	4	4	3	3	4	4	4	4	4	4	4	4	4	4	4	4	4	4	5	5	4	4	4	3	3	5	5	7	7	5	5	5	5	5	5	5	5	4	4	3	3	3	3	3	4
2	23	3	4	5	5	4	5	4	5	5	5	5	4	5	3	5	5	5	5	4	4	4	4	3	3	4	4	5	4	6	6	7	7	7	7	7	7	7	7	7	6	4	4	3	3	2	3	3	4
1	24	1	4	3	3	4	3	3	4	4	2	2	4	4	3	4	4	4	4	3	3	4	4	2	2	2	2	3	4	4	5	6	7	6	3	4	7	6	5	7	5	3	3	3	3	2	3	2	3
1	19	1	5	5	1	5	4	5	2	5	2	2	1	5	2	5	5	5	5	5	5	5	5	5	1	3	5	3	5	7	4	4	4	4	4	4	7	4	6	4	2	4	4	4	4	4	4	4	4
2	20	3	4	3	4	4	4	3	4	4	3	3	4	3	3	4	4	3	3	3	4	3	4	3	3	3	3	3	3	5	5	6	5	5	5	5	4	5	5	6	5	3	3	3	2	2	3	2	2
1	21	2	4	5	5	5	4	1	4	4	2	4	4	4	2	4	4	4	4	4	4	4	3	3	2	2	2	2	4	7	7	7	7	7	7	7	7	7	7	7	7	4	4	1	1	2	2	2	2
2	20	5	5	5	5	5	5	5	5	5	5	5	5	5	5	5	5	5	5	5	5	5	5	5	5	5	5	5	5	7	7	7	7	7	7	7	7	7	7	7	7	4	4	4	4	4	4	4	4
2	20	2	2	3	2	4	4	2	5	4	2	5	2	3	2	3	2	3	4	3	4	4	2	3	2	3	2	2	3	3	3	5	3	3	5	2	3	3	2	3	2	3	3	2	3	2	2	2	1
2	21	4	2	4	2	3	3	2	4	3	4	4	3	3	4	3	5	4	3	4	2	3	3	2	4	3	5	4	4	4	5	4	6	4	6	5	7	5	6	4	6	2	4	3	2	4	4	3	2
2	21	2	4	4	4	4	3	3	4	4	4	4	4	4	4	3	4	4	4	4	4	4	4	4	4	3	2	3	3	5	4	5	4	4	5	4	4	4	4	4	4	3	3	3	3	2	2	3	3
1	20	2	3	4	3	4	4	2	3	3	3	2	2	3	3	3	4	4	3	3	4	4	2	3	3	4	1	3	2	4	5	5	5	4	5	3	6	6	4	5	6	3	3	2	1	2	1	2	2
2	21	3	3	3	2	4	2	2	3	3	2	2	2	3	4	4	4	4	4	3	3	4	2	2	3	2	2	2	4	5	5	5	5	5	5	6	4	5	5	5	5	3	3	2	2	3	2	3	2
2	21	1	3	2	4	4	2	2	4	4	4	4	3	4	3	4	4	4	4	4	4	4	2	4	2	3	3	3	2	6	6	5	6	6	5	5	6	5	5	7	5	3	3	3	3	2	3	3	3
2	20	2	4	3	3	4	4	3	3	4	4	4	3	3	2	3	4	4	4	4	4	3	4	3	3	4	3	4	3	5	5	5	5	5	5	5	5	5	5	5	5	3	3	2	3	3	3	3	2
2	19	3	3	3	3	3	3	3	4	4	4	4	4	4	4	4	4	4	4	4	4	4	4	4	4	4	4	4	4	4	5	5	5	5	5	5	4	5	5	5	5	3	3	3	3	3	3	3	3
1	21	5	2	1	3	4	2	1	2	4	1	1	4	2	1	3	4	4	5	2	4	4	1	3	2	2	1	4	3	1	3	2	1	4	1	6	2	2	4	1	2	3	4	2	3	2	1	2	1
1	20	2	4	4	4	4	2	4	4	4	2	2	4	4	2	4	4	4	4	4	4	4	2	2	2	2	2	4	2	6	3	3	6	6	5	4	4	5	5	5	3	3	3	2	3	2	2	2	3
2	18	2	2	2	3	4	2	2	4	4	2	3	4	4	4	4	4	4	4	4	4	4	4	4	4	2	2	2	4	5	6	6	6	5	5	5	5	5	5	7	5	3	3	2	3	2	3	3	3
1	20	1	5	3	1	5	3	1	1	4	4	1	4	3	4	4	5	5	3	4	3	4	4	3	3	5	1	4	4	6	6	5	7	6	4	5	3	7	5	3	6	4	4	3	3	2	3	3	4
1	20	3	3	4	3	4	4	2	2	3	2	2	4	4	3	4	4	4	4	4	4	4	4	4	2	2	2	4	2	6	6	7	7	6	6	6	6	6	6	6	6	3	3	3	2	2	3	2	2
1	20	3	4	5	4	4	4	2	4	4	4	4	4	4	4	4	4	4	4	4	4	4	3	4	3	4	3	4	4	5	5	5	5	6	6	6	4	6	6	6	5	3	3	3	3	3	3	3	2
1	20	4	3	4	4	4	3	4	4	4	4	4	4	4	3	4	4	4	4	4	4	4	4	4	3	5	2	4	4	5	5	5	5	5	5	5	6	6	5	5	5	3	3	3	3	3	2	3	4
2	19	3	4	3	4	4	4	4	4	4	3	4	4	4	4	4	4	4	4	4	5	4	3	4	4	4	3	3	3	5	5	7	7	6	5	5	6	5	5	6	5	4	4	4	4	3	3	3	4
1	22	2	4	4	4	4	4	1	2	2	2	2	2	4	2	4	4	4	4	2	4	2	2	4	2	4	2	4	4	5	5	6	6	6	6	5	5	5	5	5	5	3	3	3	3	2	2	3	2
2	20	3	4	4	2	4	3	3	2	4	2	2	4	4	2	4	4	3	4	4	4	4	4	4	2	2	1	3	4	6	6	6	6	6	5	5	4	6	6	5	6	4	4	2	4	2	3	2	2
1	20	3	4	2	2	5	2	2	1	5	2	1	3	3	2	3	4	4	4	3	2	3	5	3	2	1	1	1	2	4	3	1	2	2	2	2	1	4	2	1	6	3	3	2	3	1	2	3	2
1	20	3	3	4	4	4	4	2	3	4	2	4	3	3	3	4	4	4	4	4	5	4	3	3	2	2	1	2	3	5	7	7	7	7	7	6	7	7	7	7	6	3	3	3	3	2	3	3	2
1	19	3	3	4	4	4	4	3	4	4	4	4	4	4	4	4	5	5	5	4	5	5	3	4	5	4	3	3	4	7	7	5	4	7	6	6	5	7	7	5	7	4	4	4	4	4	4	4	3
1	21	2	2	2	2	2	2	2	2	2	2	2	4	4	3	4	4	4	4	3	3	4	3	3	2	2	2	3	3	5	5	6	5	5	5	5	5	5	5	5	5	3	3	2	2	3	2	2	3
2	22	1	1	3	1	5	1	1	1	5	1	1	3	3	5	5	5	3	3	3	4	4	2	1	2	1	1	4	3	3	7	4	7	1	6	6	5	7	6	7	7	1	4	4	4	4	4	4	1
1	22	2	1	4	2	2	4	1	1	4	2	2	2	3	2	2	3	4	4	2	2	4	1	2	2	4	2	2	4	6	6	4	3	6	6	5	3	5	5	6	6	3	3	2	2	2	2	3	3
1	21	2	2	2	2	4	2	2	2	2	2	2	2	3	4	4	4	4	4	2	4	2	4	4	2	3	1	4	3	5	5	7	7	4	6	5	2	5	5	6	6	3	3	2	3	2	3	3	2
2	21	4	5	4	5	5	4	4	4	4	4	3	4	5	4	4	4	4	5	4	4	5	4	4	4	3	3	4	4	5	6	6	6	5	5	5	6	5	5	5	5	3	4	4	4	3	3	3	4
2	20	2	4	4	2	3	4	3	2	4	3	2	3	3	4	3	4	4	4	4	3	3	2	4	3	2	1	4	3	4	6	4	5	6	6	6	4	6	6	6	6	3	3	3	3	3	3	3	2
2	19	5	5	5	5	5	5	5	5	5	5	5	5	5	5	5	5	5	5	5	5	5	5	5	5	5	5	5	5	7	7	7	7	7	7	7	7	7	7	7	7	4	4	4	4	4	4	4	4
1	20	5	5	5	5	5	5	5	5	5	5	5	5	5	5	5	5	5	5	5	5	5	5	5	5	5	5	5	5	7	7	7	7	7	7	7	7	7	7	7	7	4	4	4	4	4	4	2	4
1	20	4	4	4	4	4	4	4	4	4	4	4	4	4	4	4	4	4	4	4	4	4	4	4	4	4	4	4	4	5	5	5	5	5	5	5	5	5	5	5	5	3	3	3	3	3	3	3	3
2	19	4	4	4	4	4	4	4	4	4	4	4	4	4	4	4	4	4	4	4	4	4	4	4	4	4	4	4	4	5	6	5	6	5	6	5	6	5	6	5	6	3	3	3	3	3	3	3	3
1	20	3	3	3	3	3	3	3	3	3	3	3	3	3	3	3	3	3	3	3	3	3	3	3	3	3	3	3	3	6	5	6	6	6	6	6	6	6	6	6	6	3	3	2	2	2	2	2	2
1	20	3	4	4	4	4	3	2	3	3	3	3	4	4	4	4	4	4	4	4	4	4	4	4	4	4	4	4	4	5	5	5	5	5	5	5	5	5	5	5	5	3	3	2	2	2	2	2	2
1	20	3	2	2	2	4	2	1	2	2	2	1	1	2	2	4	3	3	3	2	2	2	2	2	2	3	2	3	4	3	3	5	4	2	5	4	2	4	4	3	5	2	3	3	2	2	2	2	1
1	21	3	3	4	3	4	4	3	2	3	2	2	4	4	2	2	2	3	3	4	3	2	2	2	2	3	3	2	2	5	5	7	7	4	4	5	7	6	5	5	6	3	3	3	3	3	3	3	2
1	19	1	1	1	1	1	1	1	1	4	2	1	1	3	1	1	1	1	1	4	4	4	1	1	1	1	1	1	1	4	3	1	1	6	7	7	1	6	6	1	6	2	3	2	2	2	2	2	2
1	19	5	5	5	4	5	5	5	5	5	4	5	1	1	5	5	5	5	1	3	5	5	1	5	3	1	1	1	1	6	6	6	6	6	6	6	6	6	6	6	6	3	3	3	3	3	3	1	1
1	20	4	3	3	3	3	4	3	3	4	3	3	4	3	4	4	4	4	4	4	4	4	4	4	3	4	1	1	4	5	5	5	5	7	5	4	4	5	4	7	5	3	3	4	4	2	3	3	3
1	19	2	2	4	2	3	3	2	2	3	2	2	2	2	2	2	2	2	2	2	2	4	2	2	2	2	2	2	3	4	3	4	4	3	5	5	4	5	4	4	4	2	2	2	2	2	2	2	2
1	19	2	2	2	2	2	2	2	2	2	2	2	2	2	2	2	2	2	2	2	4	2	2	2	2	2	2	2	2	5	5	5	5	5	5	5	5	5	5	5	5	2	2	2	4	2	2	2	2
1	20	3	2	2	2	3	2	2	2	2	2	2	3	3	4	3	3	3	3	4	4	3	2	2	4	2	2	2	2	4	4	4	4	4	4	4	4	4	4	4	4	3	3	3	3	3	3	3	3
1	45	4	4	4	4	4	4	4	4	4	4	4	5	5	4	4	4	4	4	4	4	4	4	4	4	4	4	4	4	6	6	6	6	6	6	6	6	6	6	7	7	4	4	3	4	3	3	3	3
1	20	4	5	4	4	4	5	3	3	4	4	3	4	4	4	4	5	5	5	5	5	5	5	5	4	4	3	4	4	6	6	5	6	7	7	7	7	7	7	7	7	4	4	3	3	3	3	3	3
1	20	3	4	3	3	4	4	2	2	4	4	2	2	4	3	3	4	4	4	3	3	4	4	4	3	4	3	4	3	5	5	5	5	5	5	5	5	5	5	5	5	4	4	3	2	2	3	2	1
1	20	2	2	3	2	5	3	2	3	4	3	1	3	4	3	4	4	4	4	4	4	4	4	3	2	2	1	3	3	3	3	5	7	5	4	4	4	5	5	5	5	3	3	2	3	2	2	3	1
1	20	1	3	2	1	4	3	1	1	3	3	1	1	3	1	1	4	2	2	2	2	2	2	2	2	2	2	3	2	3	3	5	4	3	3	3	4	5	3	4	4	3	3	2	2	2	2	2	2
1	21	4	3	4	4	5	3	2	4	5	4	3	5	5	5	5	5	5	5	5	5	5	5	5	4	2	2	5	5	7	7	7	7	7	7	7	7	7	7	7	7	4	4	4	4	3	4	4	4
1	20	3	2	2	2	4	2	2	2	4	2	2	4	4	3	4	4	4	3	3	4	3	2	2	2	2	2	2	2	6	4	6	6	6	6	6	5	6	6	6	6	3	3	2	2	2	2	2	2
1	20	1	4	4	2	4	2	3	3	3	3	1	2	3	3	4	4	3	2	2	2	3	2	3	2	2	2	1	1	3	6	6	6	6	6	6	6	6	6	6	5	3	4	3	2	2	3	2	3
1	21	1	1	1	1	2	1	1	1	2	2	1	2	4	3	1	4	3	1	2	1	4	3	1	1	1	2	2	1	4	4	3	6	6	5	5	6	5	5	5	5	2	2	1	2	1	2	1	2
1	20	1	5	2	2	2	1	1	4	4	1	1	4	1	1	5	5	5	5	5	2	3	5	5	2	2	1	2	1	2	4	2	2	4	4	4	3	5	5	7	7	1	3	2	4	1	1	4	1
2	21	3	2	2	2	2	2	2	2	2	2	2	4	4	4	4	4	4	4	4	4	4	4	4	3	3	3	3	3	3	3	1	1	3	5	4	1	5	4	1	4	3	3	3	3	3	3	3	3
2	24	4	4	4	4	4	3	3	4	3	3	4	4	3	3	4	4	3	4	3	4	3	4	3	4	4	3	3	3	5	5	5	5	5	6	4	6	6	6	6	5	3	3	2	3	3	3	2	4
1	19	2	2	3	3	4	3	3	3	3	2	2	3	4	3	4	4	4	4	3	4	3	3	4	3	3	2	3	2	4	6	5	4	4	5	6	5	6	6	6	6	3	3	2	2	2	2	2	2
[truncated: 33 more columns]
